# Supplementary material for: Genome-Wide Analyses of Exonic Copy Number Variants in a Family-Based Study Point to Novel Autism Susceptibility Genes
Source: PLoS Genet. 2009 Jun 26;5(6):e1000536. doi: 10.1371/journal.pgen.1000536 (PMC2695001; doi:10.1371/journal.pgen.1000536)
Supplement: Table S5 — Exonic del/dups (Recurrent in unrelated families). (0.45 MB XLS) [file pgen.1000536.s007.xls]

## Sheet: Recurrent eDels
gene	class	locus	AGRE.Cases.Unrelated	Screening.Controls	ACC.Cases	ACC.Controls	Map.Position.March.2006.	Chr.Band	ACRD?	DGV.Hits	AGRE.Cases.All	AGRE.Unaffected.All	Carrier.Fraction	AGRE.Cases.Unrelated.Caucasian	Screening.P	Combined.P
ARSD	edels	209	2	0	0	0	chrX:2832011-2857392	Xp22.33	Yes	4	3	0	0	2	0.144302	0.168787
BTN2A1	edels	53	2	0	0	1	chr6:26566168-26577844	6p22.1	No	0	4	2	0.333333	2	0.144302	0.367742
BZRAP1	edels	158	6	0	2	0	chr17:53733597-53760477	17q22	No	1	8	8	0.5	6	0.0029803	0.000805151
C19orf19	edels	167	3	0	7	0	chr19:414347-425983	19p13.3	No	2	3	3	0.5	1	0.0547601	0.000135175
C1QTNF1	edels	163	8	0	0	6	chr17:74531846-74557465	17q25.3	No	4	11	10	0.47619	7	0.000426551	0.1706
CA6	edels	6	3	0	1	0	chr1:8928509-8957733	1p36.23	No	0	3	3	0.5	1	0.0547601	0.028451
CAND2	edels	34	2	0	0	0	chr3:12813171-12851301	3p25.1	No	2	3	3	0.5	2	0.144302	0.168787
CDH17	edels	73	2	0	0	0	chr8:95208566-95289986	8q22.1	No	1	3	2	0.4	2	0.144302	0.168787
CLCNKA	edels	9	4	0	0	0	chr1:16220953-16233132	1p36.13	No	1	4	3	0.428571	2	0.0207663	0.028451
COL27A1	edels	77	2	0	0	1	chr9:115957661-116114612	9q32	Yes	5	4	2	0.333333	1	0.144302	0.367742
CYP4F22	edels	178	3	0	0	2	chr19:15497144-15524127	19p13.12	No	0	4	8	0.666667	2	0.0547601	0.336376
DACH1	edels	126	8	0	0	7	chr13:70910099-71339331	13q21.33	No	3	10	20	0.666667	8	0.000426551	0.23929
DGKB	edels	64	8	0	0	0	chr7:14151199-14909359	7p21.2	Yes	5	10	10	0.5	8	0.000426551	0.000805151
DHX29	edels	46	3	0	0	1	chr5:54587831-54639278	5q11.2	No	0	3	1	0.25	3	0.0547601	0.191883
DKFZP686A10121	edels	67	2	0	0	3	chr7:89813926-89854586	7q21.13	No	0	3	1	0.25	2	0.144302	0.681749
DLGAP1	edels	165	4	0	0	0	chr18:3486030-3870135	18p11.31	No	7	5	14	0.736842	0	0.0207663	0.028451
DPP10	edels	28	2	0	0	0	chr2:114916346-116319798	2q14.1	Yes	9	3	5	0.625	2	0.144302	0.168787
EFHA2	edels	69	2	0	0	0	chr8:16929119-17024516	8p22	No	4	3	1	0.25	2	0.144302	0.168787
ELP4	edels	95	2	0	0	7	chr11:31487873-31761903	11p13	No	2	3	4	0.571429	1	0.144302	0.938012
EPRS	edels	18	2	0	0	0	chr1:218208567-218286623	1q41	No	0	3	2	0.4	2	0.144302	0.168787
FAM89B	edels	101	3	0	1	0	chr11:65096396-65098245	11q13.1	No	0	4	3	0.428571	3	0.0547601	0.028451
FLJ21865	edels	163	3	0	0	9	chr17:74582614-74596276	17q25.3	No	4	3	5	0.625	3	0.0547601	0.927822
FLJ44894	edels	181	2	0	0	7	chr19:20366360-20399602	19p12	No	8	4	7	0.636364	2	0.144302	0.938012
FLYWCH1	edels	141	3	0	3	0	chr16:2901981-2941209	16p13.3	No	1	3	2	0.4	2	0.0547601	0.00478936
GALNT13	edels	31	4	0	1	0	chr2:154436672-155018734	2q23.3	Yes	2	6	7	0.538462	3	0.0207663	0.0116751
GMPS	edels	38	3	0	0	0	chr3:157071019-157138215	3q25.31	No	0	4	2	0.333333	2	0.0547601	0.0693091
GRIK5	edels	188	3	0	0	5	chr19:47194317-47261797	19q13.2	No	0	4	1	0.2	2	0.0547601	0.707183
GYG2	edels	209	2	0	0	0	chrX:2756859-2810858	Xp22.33	Yes	6	4	3	0.428571	1	0.144302	0.168787
HNF4G	edels	72	2	0	0	0	chr8:76482732-76641600	8q21.11	No	0	3	3	0.5	2	0.144302	0.168787
KCNQ1	edels	91	3	0	0	2	chr11:2422797-2826915	11p15.5	No	5	3	5	0.625	3	0.0547601	0.336376
KIAA0528	edels	113	2	0	0	4	chr12:22492808-22588719	12p12.1	No	1	3	6	0.666667	1	0.144302	0.783476
KIAA1586	edels	54	3	0	2	0	chr6:57019343-57027951	6p12.1	No	0	7	5	0.416667	3	0.0547601	0.0116751
KREMEN2	edels	141	3	0	4	0	chr16:2954218-2958381	16p13.3	No	0	3	4	0.571429	2	0.0547601	0.00196404
LAMA2	edels	57	2	0	0	0	chr6:129245979-129879401	6q22.33	Yes	5	4	2	0.333333	2	0.144302	0.168787
LOC162073	edels	145	3	0	0	0	chr16:19032783-19040453	16p12.3	No	1	4	3	0.428571	2	0.0547601	0.0693091
LOC650137	edels	129	26	0	1	0	chr15:19915066-19915749	15q11.2	Yes	39	37	66	0.640777	22	9.4878e-12	3.31092e-11
LRBA	edels	43	2	0	0	3	chr4:151405044-152156329	4q31.3	No	10	4	4	0.5	2	0.144302	0.681749
MADCAM1	edels	167	3	0	8	0	chr19:447490-456340	19p13.3	No	2	3	2	0.4	1	0.0547601	5.53588e-05
MAST4	edels	47	2	0	0	0	chr5:65927932-66501179	5q12.3	No	1	3	2	0.4	1	0.144302	0.168787
MDGA2	edels	128	8	0	2	0	chr14:46379045-47213703	14q21.3	No	2	8	10	0.555556	7	0.000426551	0.000135175
MPDZ	edels	75	2	0	0	1	chr9:13095703-13269563	9p23	Yes	1	3	7	0.7	2	0.144302	0.367742
NRXN1	edels	24	5	0	4	0	chr2:50000992-51113178	2p16.3	Yes	7	7	7	0.5	4	0.00786971	0.000329958
OBSCN	edels	19	2	0	0	2	chr1:226462484-226633198	1q42.13	No	3	3	5	0.625	2	0.144302	0.5436
OR1C1	edels	21	3	0	1	0	chr1:245987387-245988331	1q44	No	4	3	2	0.4	3	0.0547601	0.028451
OR2AG1	edels	94	3	0	0	0	chr11:6762845-6763795	11p15.4	No	0	5	5	0.5	3	0.0547601	0.0693091
OR2AG2	edels	94	3	0	0	0	chr11:6745814-6746764	11p15.4	No	0	5	5	0.5	3	0.0547601	0.0693091
OR4M2	edels	129	26	0	1	0	chr15:19869940-19870881	15q11.2	Yes	38	37	66	0.640777	22	9.4878e-12	3.31092e-11
OR4N4	edels	129	26	0	2	0	chr15:19804548-19885172	15q11.2	Yes	39	37	66	0.640777	22	9.4878e-12	1.34818e-11
PAMCI	edels	116	2	0	0	0	chr12:84722462-84754449	12q21.31	No	2	3	4	0.571429	2	0.144302	0.168787
PAQR4	edels	141	3	0	4	0	chr16:2959343-2963484	16p13.3	No	0	3	4	0.571429	2	0.0547601	0.00196404
PCDH9	edels	125	2	0	0	0	chr13:65774970-66702578	13q21.32	Yes	11	4	4	0.5	2	0.144302	0.168787
PKMYT1	edels	141	3	0	4	0	chr16:2962793-2970506	16p13.3	No	0	3	4	0.571429	2	0.0547601	0.00196404
PLEKHM2	edels	8	3	0	0	2	chr1:15883414-15933849	1p36.21	No	0	3	3	0.5	2	0.0547601	0.336376
POSTN	edels	122	3	0	0	0	chr13:37034779-37070874	13q13.3	No	1	4	7	0.636364	3	0.0547601	0.0693091
PRB3	edels	110	3	0	0	0	chr12:11311393-11313908	12p13.2	No	1	7	7	0.5	3	0.0547601	0.0693091
PRKG1	edels	85	2	0	0	0	chr10:52421124-53728116	10q11.23	Yes	5	3	1	0.25	2	0.144302	0.168787
RABGAP1L	edels	16	2	0	0	12	chr1:172395171-173226353	1q25.1	No	10	3	2	0.4	2	0.144302	0.99354
RNF133	edels	68	3	0	1	0	chr7:122125078-122126208	7q31.32	Yes	0	4	6	0.6	3	0.0547601	0.028451
RNF148	edels	68	3	0	1	0	chr7:122128956-122130257	7q31.32	Yes	0	4	6	0.6	3	0.0547601	0.028451
SKIV2L2	edels	46	6	0	0	1	chr5:54639594-54757163	5q11.2	No	1	6	3	0.333333	6	0.0029803	0.0217413
SLC18A1	edels	70	2	0	0	0	chr8:20046652-20084997	8p21.3	No	3	4	2	0.333333	0	0.144302	0.168787
SLC25A34	edels	8	3	0	0	2	chr1:15935396-15940471	1p36.21	No	0	3	3	0.5	2	0.0547601	0.336376
SLC6A15	edels	115	3	0	0	1	chr12:83777402-83830705	12q21.31	No	2	4	6	0.6	2	0.0547601	0.191883
SLCO1A2	edels	112	3	0	0	12	chr12:21311651-21439638	12p12.1	No	0	3	6	0.666667	2	0.0547601	0.977839
SPON2	edels	40	5	0	0	2	chr4:1150725-1156602	4p16.3	Yes	0	6	4	0.4	2	0.00786971	0.10701
SSSCA1	edels	101	3	0	1	0	chr11:65094519-65095793	11q13.1	No	0	4	3	0.428571	3	0.0547601	0.028451
SUCLG2	edels	37	2	0	1	0	chr3:67507835-67787728	3p14.1	Yes	2	3	1	0.25	2	0.144302	0.0693091
TPPP	edels	45	8	0	0	1	chr5:712978-746510	5p15.33	Yes	19	9	10	0.526316	6	0.000426551	0.00460669
UGT1A5	edels	33	2	0	0	0	chr2:234191093-234346688	2q37.1	No	4	3	5	0.625	1	0.144302	0.168787
UNC93B1	edels	103	3	0	1	0	chr11:67515151-67528169	11q13.2	No	5	3	1	0.25	2	0.0547601	0.028451
USH2A	edels	17	3	0	0	0	chr1:213862859-214663361	1q41	Yes	0	4	4	0.5	3	0.0547601	0.0693091
XG	edels	209	2	0	0	0	chrX:2680115-2743955	Xp22.33	Yes	7	4	3	0.428571	1	0.144302	0.168787
ZNF257	edels	183	2	0	0	1	chr19:22027106-22064084	19p12	Yes	5	3	4	0.571429	1	0.144302	0.367742
ZNF676	edels	183	2	0	0	0	chr19:22153743-22171593	19p12	Yes	4	3	4	0.571429	1	0.144302	0.168787

## Sheet: Recurrent eDups
gene	class	locus	AGRE.Cases.Unrelated	Screening.Controls	ACC.Cases	ACC.Controls	Map.Position.March.2006.	Chr.Band	ACRD?	DGV.Hits	AGRE.Cases.All	AGRE.Unaffected.All	Carrier.Fraction	AGRE.Cases.Unrelated.Caucasian	Screening.P	Combined.P
ABCC1	edups	144	3	0	0	0	chr16:15950935-16144432	16p13.11	No	4	4	2	0.333333	3	0.0547601	0.0693091
ADAMTSL1	edups	76	2	0	0	0	chr9:18464098-18900948	9p22.2	No	0	3	3	0.5	2	0.144302	0.168787
ADCY1	edups	66	3	0	0	0	chr7:45580646-45729237	7p13	No	1	3	9	0.75	3	0.0547601	0.0693091
ARHGEF16	edups	2	3	0	0	0	chr1:3361100-3387537	1p36.32	No	5	5	8	0.615385	3	0.0547601	0.0693091
ARID3A	edups	168	4	0	0	0	chr19:877037-923781	19p13.3	Yes	6	7	9	0.5625	4	0.0207663	0.028451
ASCC3	edups	55	3	0	0	0	chr6:101062791-101435961	6q16.3	No	0	3	1	0.25	3	0.0547601	0.0693091
BTBD4	edups	197	3	0	0	0	chr20:61846322-61907300	20q13.33	Yes	0	6	6	0.5	3	0.0547601	0.0693091
BXDC1	edups	56	2	0	0	0	chr6:111409984-111453486	6q21	Yes	0	3	4	0.571429	1	0.144302	0.168787
BZRAP1	edups	158	4	0	0	0	chr17:53733597-53760477	17q22	No	1	4	10	0.714286	2	0.0207663	0.028451
C10orf72	edups	83	9	0	0	1	chr10:49896258-49993560	10q11.22	Yes	0	12	20	0.625	7	0.000161205	0.00208301
C9orf28	edups	78	2	0	0	0	chr9:128128949-128309140	9q33.3	No	0	4	5	0.555556	2	0.144302	0.168787
CA5A	edups	152	3	0	0	0	chr16:86479126-86527613	16q24.2	Yes	3	3	3	0.5	3	0.0547601	0.0693091
CACHD1	edups	13	3	0	0	0	chr1:64709063-64931329	1p31.3	No	0	5	7	0.583333	3	0.0547601	0.0693091
CACNA2D4	edups	108	5	0	0	0	chr12:1771384-1898131	12p13.33	Yes	0	5	5	0.5	4	0.00786971	0.0116751
CARD11	edups	60	3	0	0	1	chr7:2912295-3050105	7p22.2	No	0	4	6	0.6	2	0.0547601	0.191883
CELSR1	edups	207	6	0	0	0	chr22:45134397-45311731	22q13.31	Yes	3	7	7	0.5	5	0.0029803	0.00478936
CERK	edups	207	3	0	0	0	chr22:45458984-45512833	22q13.31	Yes	1	5	5	0.5	2	0.0547601	0.0693091
CHD9	edups	146	2	0	1	0	chr16:51646446-51918914	16q12.2	No	1	3	1	0.25	2	0.144302	0.0693091
COL16A1	edups	11	5	0	0	1	chr1:31890435-31942507	1p35.2	No	3	6	11	0.647059	5	0.00786971	0.0461037
CPNE7	edups	153	3	0	0	0	chr16:88169677-88191155	16q24.3	No	3	4	5	0.555556	2	0.0547601	0.0693091
DBH	edups	79	2	0	0	0	chr9:135491306-135514287	9q34.2	Yes	0	3	8	0.727273	1	0.144302	0.168787
DNAJC17	edups	134	7	0	0	0	chr15:38847363-38886954	15q15.1	No	0	13	11	0.458333	7	0.00112788	0.00196404
DUSP13	edups	87	2	0	0	0	chr10:76524196-76538976	10q22.2	No	0	3	6	0.666667	1	0.144302	0.168787
ERGIC1	edups	49	4	0	0	0	chr5:172193928-172312287	5q35.1	No	0	5	4	0.444444	3	0.0207663	0.028451
FLJ12529	edups	99	6	0	0	0	chr11:60926697-60953959	11q12.2	No	0	12	14	0.538462	2	0.0029803	0.00478936
FLJ12949	edups	175	9	0	0	0	chr19:10525267-10536683	19p13.2	No	0	13	11	0.458333	8	0.000161205	0.000329958
FLJ41603	edups	48	3	0	0	0	chr5:148941328-148994720	5q33.1	No	0	5	6	0.545455	3	0.0547601	0.0693091
FLJ43860	edups	74	3	0	0	0	chr8:142513111-142586512	8q24.3	No	0	3	9	0.75	3	0.0547601	0.0693091
FUT10	edups	71	3	0	0	0	chr8:33347884-33450206	8p12	No	0	4	4	0.5	2	0.0547601	0.0693091
GEMIN4	edups	154	2	0	0	0	chr17:594411-602251	17p13.3	No	3	3	2	0.4	2	0.144302	0.168787
GNG7	edups	170	2	0	1	0	chr19:2465451-2506186	19p13.3	No	1	3	5	0.625	2	0.144302	0.0693091
HPCAL1	edups	22	4	0	1	0	chr2:10360491-10485193	2p25.1	No	1	4	8	0.666667	4	0.0207663	0.0116751
KCNAB2	edups	3	5	0	1	0	chr1:5974113-6083840	1p36.31	No	1	7	8	0.533333	3	0.00786971	0.00478936
KCNH7	edups	32	2	0	0	0	chr2:162936163-163403274	2q24.2	No	0	4	6	0.6	2	0.144302	0.168787
KCTD5	edups	140	5	0	0	0	chr16:2672499-2699030	16p13.3	No	6	7	7	0.5	5	0.00786971	0.0116751
KIAA0319	edups	52	5	0	0	0	chr6:24652311-24754362	6p22.2	No	0	8	10	0.555556	4	0.00786971	0.0116751
KIAA1856	edups	61	4	0	0	1	chr7:5312949-5429703	7p22.1	No	0	4	8	0.666667	3	0.0207663	0.0955547
LRP5	edups	104	3	0	0	0	chr11:67836684-67973315	11q13.2	No	0	4	4	0.5	3	0.0547601	0.0693091
LRRC27	edups	89	2	0	0	0	chr10:133995648-134109058	10q26.3	No	3	5	5	0.5	1	0.144302	0.168787
METAP2	edups	117	2	0	0	0	chr12:94391953-94433746	12q22	No	0	3	3	0.5	2	0.144302	0.168787
MGC10992	edups	147	3	0	0	0	chr16:56103591-56127978	16q13	No	0	3	4	0.571429	3	0.0547601	0.0693091
MGMT	edups	88	4	0	0	0	chr10:131155510-131455356	10q26.3	Yes	1	8	9	0.529412	3	0.0207663	0.028451
MOCOS	edups	166	3	0	0	0	chr18:32021478-32102682	18q12.2	No	1	7	7	0.5	3	0.0547601	0.0693091
NEK3	edups	124	2	0	0	0	chr13:51604780-51631997	13q14.3	No	0	4	3	0.428571	2	0.144302	0.168787
NFIC	edups	172	3	0	0	0	chr19:3310616-3414603	19p13.3	Yes	4	4	7	0.636364	2	0.0547601	0.0693091
NUP210	edups	35	2	0	0	0	chr3:13332737-13436809	3p25.1	No	0	3	2	0.4	1	0.144302	0.168787
OPRD1	edups	10	5	0	0	0	chr1:29011241-29062795	1p35.3	No	0	7	11	0.611111	3	0.00786971	0.0116751
OSBPL5	edups	93	4	0	0	0	chr11:3064922-3143116	11p15.4	No	1	4	3	0.428571	2	0.0207663	0.028451
PLA2G4C	edups	189	2	0	0	0	chr19:53242916-53305865	19q13.32	No	2	3	2	0.4	1	0.144302	0.168787
PLEKHG5	edups	4	4	0	0	0	chr1:6448739-6502708	1p36.31	No	2	7	10	0.588235	4	0.0207663	0.028451
PP2447	edups	208	5	0	0	0	chr22:48966487-48980154	22q13.33	Yes	0	7	20	0.740741	4	0.00786971	0.0116751
PPME1	edups	105	4	0	0	0	chr11:73619081-73643395	11q13.4	No	3	6	10	0.625	2	0.0207663	0.028451
PRDM10	edups	107	3	0	0	0	chr11:129274817-129377940	11q24.3	No	1	4	9	0.692308	3	0.0547601	0.0693091
PRIC285	edups	195	3	0	1	0	chr20:61659883-61676036	20q13.33	Yes	1	5	10	0.666667	2	0.0547601	0.028451
PRR5	edups	206	3	0	0	0	chr22:43443257-43637329	22q13.31	No	4	3	3	0.5	3	0.0547601	0.0693091
QSOX2	edups	80	2	0	1	0	chr9:138238006-138277508	9q34.3	Yes	0	3	2	0.4	2	0.144302	0.0693091
RAB35	edups	118	3	0	0	0	chr12:119017289-119038982	12q24.23	Yes	0	3	3	0.5	3	0.0547601	0.0693091
RAI1	edups	156	5	0	0	0	chr17:17525512-17655492	17p11.2	Yes	3	8	19	0.703704	5	0.00786971	0.0116751
RNF111	edups	136	3	0	0	0	chr15:57067157-57176541	15q22.1	Yes	0	3	1	0.25	3	0.0547601	0.0693091
RNF44	edups	50	5	0	0	1	chr5:175886306-175897027	5q35.2	No	3	8	9	0.529412	4	0.00786971	0.0461037
RPS19	edups	187	3	0	0	0	chr19:47055828-47067322	19q13.2	No	0	4	4	0.5	3	0.0547601	0.0693091
RYR2	edups	20	3	0	0	2	chr1:235272128-236063911	1q43	No	3	3	3	0.5	3	0.0547601	0.336376
SH3TC1	edups	41	2	0	1	0	chr4:8251960-8293725	4p16.1	No	3	4	5	0.555556	1	0.144302	0.0693091
SIRT4	edups	119	2	0	0	0	chr12:119224546-119235430	12q24.31	Yes	0	4	4	0.5	2	0.144302	0.168787
SLC16A5	edups	159	3	0	0	0	chr17:70595650-70613841	17q25.1	No	0	7	4	0.363636	3	0.0547601	0.0693091
SLC22A18	edups	92	3	0	1	0	chr11:2877527-2903052	11p15.4	No	3	3	5	0.625	2	0.0547601	0.028451
SLC28A1	edups	137	2	0	0	0	chr15:83228913-83290033	15q25.3	Yes	1	3	3	0.5	2	0.144302	0.168787
SLC45A1	edups	5	2	0	0	0	chr1:8300756-8326814	1p36.23	No	0	3	4	0.571429	1	0.144302	0.168787
SLCO1B3	edups	111	2	0	0	0	chr12:20854905-20960925	12p12.2	No	3	3	4	0.571429	1	0.144302	0.168787
SMARCA4	edups	176	2	0	0	0	chr19:10932606-11033953	19p13.2	No	2	3	1	0.25	1	0.144302	0.168787
SNX25	edups	44	2	0	0	0	chr4:186368278-186527942	4q35.1	Yes	0	3	5	0.625	1	0.144302	0.168787
SRL	edups	142	3	0	0	0	chr16:4179378-4232077	16p13.3	No	2	3	2	0.4	3	0.0547601	0.0693091
STEAP3	edups	29	2	0	0	1	chr2:119697854-119739698	2q14.2	No	0	3	3	0.5	2	0.144302	0.367742
TNFRSF8	edups	7	3	0	0	0	chr1:12046021-12126851	1p36.22	No	1	5	6	0.545455	3	0.0547601	0.0693091
TSC2	edups	139	2	0	0	0	chr16:2037991-2078713	16p13.3	No	2	3	3	0.5	2	0.144302	0.168787
UBE2O	edups	161	4	0	0	0	chr17:71897491-71960883	17q25.1	No	1	7	9	0.5625	4	0.0207663	0.028451
UBR1	edups	135	2	0	0	1	chr15:41022398-41185578	15q15.2	No	0	3	3	0.5	2	0.144302	0.367742
UTRN	edups	58	2	0	0	0	chr6:144654566-145215859	6q24.2	Yes	1	3	2	0.4	2	0.144302	0.168787
WASF3	edups	121	5	0	0	1	chr13:26029840-26161080	13q12.13	No	1	8	13	0.619048	3	0.00786971	0.0461037
WDR78	edups	14	3	0	0	0	chr1:67051162-67163158	1p31.3	No	1	7	8	0.533333	1	0.0547601	0.0693091
WNT7A	edups	36	3	0	0	0	chr3:13835085-13896619	3p25.1	No	0	4	0	0	3	0.0547601	0.0693091
ZC3H7B	edups	204	5	0	0	0	chr22:40027475-40086053	22q13.2	Yes	4	7	9	0.5625	5	0.00786971	0.0116751

## Sheet: Recurrent gDups
gene	class	locus	AGRE.Cases.Unrelated	Screening.Controls	ACC.Cases	ACC.Controls	Map.Position.March.2006.	Chr.Band	ACRD?	DGV.Hits	AGRE.Cases.All	AGRE.Unaffected.All	Carrier.Fraction	AGRE.Cases.Unrelated.Caucasian	Screening.P	Combined.P
ABCB9	gdups	120	3	0	0	0	chr12:121979494-122025705	12q24.31	Yes	1	5	7	0.583333	3	0.0547601	0.0693091
ACP6	gdups	15	3	0	3	0	chr1:145585794-145608988	1q21.1	Yes	1	4	4	0.5	3	0.0547601	0.00478936
ADAMTS5	gdups	198	2	0	0	0	chr21:27212112-27260703	21q21.3	No	0	3	3	0.5	1	0.144302	0.168787
ADM2	gdups	208	4	0	0	0	chr22:49266878-49271732	22q13.33	Yes	1	4	7	0.636364	3	0.0207663	0.028451
AHR	gdups	65	2	0	0	1	chr7:17304832-17352294	7p21.1	Yes	5	3	3	0.5	2	0.144302	0.367742
APBA3	gdups	173	3	0	0	0	chr19:3701771-3712673	19p13.3	No	1	3	1	0.25	3	0.0547601	0.0693091
APLP1	gdups	185	3	0	0	0	chr19:41051241-41062539	19q13.12	Yes	1	4	5	0.555556	1	0.0547601	0.0693091
ARL11	gdups	123	4	0	0	0	chr13:49100436-49106009	13q14.3	No	0	5	9	0.642857	4	0.0207663	0.028451
ARSA	gdups	208	4	0	0	1	chr22:49410316-49413473	22q13.33	Yes	1	5	6	0.545455	4	0.0207663	0.0955547
ARSD	gdups	209	2	0	0	0	chrX:2832011-2857392	Xp22.33	Yes	4	3	2	0.4	2	0.144302	0.168787
ARVCF	gdups	203	4	0	4	0	chr22:18337421-18384309	22q11.21	Yes	4	4	4	0.5	4	0.0207663	0.000805151
ATCAY	gdups	173	3	0	0	0	chr19:3831639-3873184	19p13.3	No	0	3	1	0.25	3	0.0547601	0.0693091
ATP10A	gdups	132	6	0	7	0	chr15:23474952-23661412	15q12	Yes	1	8	3	0.272727	3	0.0029803	9.27537e-06
ATP6V0D1	gdups	149	3	0	0	0	chr16:66029418-66072590	16q22.1	No	0	3	2	0.4	3	0.0547601	0.0693091
BC002942	gdups	208	5	0	0	0	chr22:49288250-49292975	22q13.33	Yes	1	6	8	0.571429	4	0.00786971	0.0116751
BCL9	gdups	15	3	0	3	0	chr1:145479806-145564641	1q21.1	Yes	2	4	4	0.5	3	0.0547601	0.00478936
C11orf72	gdups	102	3	0	0	0	chr11:67126927-67130753	11q13.2	No	1	5	3	0.375	3	0.0547601	0.0693091
C12orf38	gdups	121	2	0	0	0	chr12:122721644-122758901	12q24	Yes	0	3	3	0.5	2	0.144302	0.168787
C15orf2	gdups	132	6	0	8	0	chr15:22471634-22479686	15q11.2	Yes	0	10	5	0.333333	4	0.0029803	3.79476e-06
C1orf93	gdups	1	4	0	0	0	chr1:2508097-2512762	1p36.32	Yes	4	4	17	0.809524	3	0.0207663	0.028451
C21orf51	gdups	201	3	0	0	2	chr21:34669619-34683322	21q22.11	No	0	4	8	0.666667	3	0.0547601	0.336376
C22orf25	gdups	203	3	0	4	0	chr22:18384537-18433449	22q11.21	Yes	7	3	2	0.4	3	0.0547601	0.00196404
C22orf29	gdups	203	3	0	4	0	chr22:18213661-18222419	22q11.21	Yes	2	3	1	0.25	3	0.0547601	0.00196404
CARD9	gdups	81	5	0	1	0	chr9:138378229-138387954	9q34.3	Yes	6	5	5	0.5	5	0.00786971	0.00478936
CBLN3	gdups	127	4	0	0	0	chr14:23965582-23968571	14q12	No	0	5	9	0.642857	2	0.0207663	0.028451
CBR1	gdups	202	2	0	0	0	chr21:36364155-36367332	21q22.12	Yes	1	3	3	0.5	2	0.144302	0.168787
CCL13	gdups	157	2	0	0	3	chr17:29707584-29709741	17q12	Yes	0	3	3	0.5	2	0.144302	0.681749
CD8A	gdups	26	2	0	1	0	chr2:86865240-86889030	2p11.2	No	1	3	3	0.5	2	0.144302	0.0693091
CDC45L	gdups	203	3	0	4	0	chr22:17846982-17888135	22q11.21	Yes	3	3	1	0.25	3	0.0547601	0.00196404
CEBPA	gdups	184	3	0	0	1	chr19:38482543-38485460	19q13.11	Yes	1	3	3	0.5	3	0.0547601	0.191883
CENPT	gdups	150	3	0	0	0	chr16:66419565-66425300	16q22.1	No	0	4	1	0.2	3	0.0547601	0.0693091
CERK	gdups	207	5	0	0	0	chr22:45458984-45512833	22q13.31	Yes	1	5	0	NA	5	0.00786971	0.0116751
CGB1	gdups	191	2	0	0	2	chr19:54230638-54231885	19q13.33	No	2	3	3	0.5	2	0.144302	0.5436
CGB2	gdups	191	2	0	0	2	chr19:54226942-54228307	19q13.33	No	2	3	3	0.5	2	0.144302	0.5436
CGB5	gdups	191	2	0	0	2	chr19:54238875-54240378	19q13.33	No	2	3	3	0.5	2	0.144302	0.5436
CGB8	gdups	191	2	0	0	2	chr19:54242709-54244212	19q13.33	No	2	3	3	0.5	2	0.144302	0.5436
CGI-38	gdups	149	3	0	0	0	chr16:65981213-65984922	16q22.1	No	0	3	2	0.4	3	0.0547601	0.0693091
CHD1L	gdups	15	2	0	3	0	chr1:145180915-145234065	1q21.1	Yes	2	3	4	0.571429	2	0.144302	0.0116751
CLDN17	gdups	199	2	0	0	0	chr21:30459753-30460945	21q21.3	No	0	3	3	0.5	1	0.144302	0.168787
CLDN5	gdups	203	3	0	4	0	chr22:17890547-17895068	22q11.21	Yes	3	3	1	0.25	3	0.0547601	0.00196404
CLDN8	gdups	199	2	0	0	0	chr21:30508195-30510262	21q22.11	No	0	3	3	0.5	1	0.144302	0.168787
CLTCL1	gdups	203	3	0	4	0	chr22:17546989-17659239	22q11.21	Yes	2	3	1	0.25	3	0.0547601	0.00196404
COMT	gdups	203	3	0	4	0	chr22:18309256-18336539	22q11.21	Yes	4	3	1	0.25	3	0.0547601	0.00196404
CORO7	gdups	143	4	0	0	0	chr16:4344546-4406572	16p13.3	No	0	5	12	0.705882	4	0.0207663	0.028451
COX4I1	gdups	151	3	0	0	0	chr16:84390697-84398109	16q24.1	No	0	4	7	0.636364	3	0.0547601	0.0693091
CREB3L3	gdups	173	9	0	0	0	chr19:4104629-4124050	19p13.3	No	1	9	17	0.653846	9	0.000161205	0.000329958
CRELD2	gdups	208	3	0	0	0	chr22:48698287-48707192	22q13.33	Yes	0	3	8	0.727273	3	0.0547601	0.0693091
CSTF2T	gdups	86	2	0	0	0	chr10:53125253-53129357	10q11.23	Yes	0	3	1	0.25	2	0.144302	0.168787
CYBASC3	gdups	98	2	0	0	0	chr11:60872856-60886305	11q12.2	No	1	3	3	0.5	0	0.144302	0.168787
CYP4A22	gdups	12	2	0	0	0	chr1:47375694-47388000	1p33	No	0	4	1	0.2	1	0.144302	0.168787
CYP4X1	gdups	12	2	0	0	0	chr1:47261827-47289009	1p33	No	0	4	1	0.2	1	0.144302	0.168787
CYP4Z1	gdups	12	2	0	0	0	chr1:47305634-47356577	1p33	No	0	4	1	0.2	1	0.144302	0.168787
DAK	gdups	98	4	0	0	0	chr11:60857230-60872806	11q12.2	No	1	6	12	0.666667	2	0.0207663	0.028451
DAPK3	gdups	173	7	0	0	0	chr19:3909452-3920826	19p13.3	No	0	7	10	0.588235	6	0.00112788	0.00196404
DAZAP1	gdups	169	8	0	0	0	chr19:1358584-1386683	19p13.3	Yes	3	8	18	0.692308	7	0.000426551	0.000805151
DDB1	gdups	98	3	0	0	0	chr11:60823510-60857143	11q12.2	No	2	4	10	0.714286	2	0.0547601	0.0693091
DGCR14	gdups	203	3	0	4	0	chr22:17497793-17512190	22q11.21	Yes	2	3	1	0.25	3	0.0547601	0.00196404
DGCR2	gdups	203	3	0	4	0	chr22:17403795-17489967	22q11.21	Yes	10	3	1	0.25	3	0.0547601	0.00196404
DGCR8	gdups	203	3	0	4	0	chr22:18447814-18479395	22q11.21	Yes	4	3	2	0.4	3	0.0547601	0.00196404
DIDO1	gdups	194	4	0	0	0	chr20:60979535-61039719	20q13.33	Yes	2	4	2	0.333333	4	0.0207663	0.028451
DOCK6	gdups	177	4	0	0	0	chr19:11170973-11234157	19p13.2	No	0	4	9	0.692308	4	0.0207663	0.028451
DSCR1	gdups	201	3	0	0	2	chr21:34810654-34908615	21q22.12	No	0	4	8	0.666667	3	0.0547601	0.336376
E2F4	gdups	148	12	0	0	0	chr16:65783569-65790322	16q22.1	No	0	16	19	0.542857	10	8.66569e-06	2.26638e-05
EDG5	gdups	174	3	0	0	0	chr19:10195520-10196581	19p13.2	No	0	3	3	0.5	3	0.0547601	0.0693091
EEF2	gdups	173	7	0	0	0	chr19:3927055-3936461	19p13.3	No	2	7	10	0.588235	6	0.00112788	0.00196404
ELMO3	gdups	148	12	0	0	0	chr16:65790515-65795433	16q22.1	No	0	16	19	0.542857	10	8.66569e-06	2.26638e-05
FHOD1	gdups	148	13	0	0	0	chr16:65820795-65838926	16q22.1	No	0	18	20	0.526316	11	3.26596e-06	9.27537e-06
FKSG24	gdups	180	3	0	0	0	chr19:18165040-18168550	19p13.11	No	0	3	4	0.571429	3	0.0547601	0.0693091
FLJ10379	gdups	23	2	0	0	2	chr2:45469324-45691937	2p21	Yes	0	3	4	0.571429	2	0.144302	0.5436
FLJ14668	gdups	25	3	0	0	0	chr2:70376612-70382724	2p14	Yes	5	4	6	0.6	3	0.0547601	0.0693091
FLJ38991	gdups	42	3	0	0	0	chr4:74140668-74154286	4q13.3	Yes	0	5	5	0.5	3	0.0547601	0.0693091
FLJ41993	gdups	208	3	0	0	0	chr22:48775069-48793182	22q13.33	Yes	0	3	8	0.727273	3	0.0547601	0.0693091
FLRT1	gdups	100	6	0	0	0	chr11:63627938-63643221	11q13.1	No	2	6	3	0.333333	6	0.0029803	0.00478936
FMO5	gdups	15	2	0	3	0	chr1:145124462-145163569	1q21.1	Yes	3	3	4	0.571429	2	0.144302	0.0116751
GABRA5	gdups	132	5	0	7	0	chr15:24663151-24777095	15q12	Yes	0	8	3	0.272727	3	0.00786971	2.26638e-05
GABRB3	gdups	132	6	0	8	0	chr15:24339786-24767329	15q12	Yes	0	9	3	0.25	3	0.0029803	3.79476e-06
GABRG3	gdups	132	5	0	6	0	chr15:24799263-25451622	15q12	Yes	6	8	3	0.272727	3	0.00786971	5.53588e-05
GAMT	gdups	169	8	0	0	0	chr19:1348089-1352552	19p13.3	Yes	3	8	18	0.692308	7	0.000426551	0.000805151
GGN	gdups	186	4	0	0	0	chr19:43566745-43570508	19q13.2	No	0	5	10	0.666667	4	0.0207663	0.028451
GJA8	gdups	15	3	0	1	0	chr1:145841560-145848017	1q21.1	Yes	2	4	4	0.5	3	0.0547601	0.028451
GNA11	gdups	171	6	0	0	0	chr19:3045408-3072452	19p13.3	Yes	2	6	6	0.5	4	0.0029803	0.00478936
GNB1L	gdups	203	3	0	4	0	chr22:18150747-18222462	22q11.21	Yes	4	3	1	0.25	3	0.0547601	0.00196404
GOLGA8E	gdups	130	2	0	0	0	chr15:20986537-20999858	15q11.2	Yes	7	3	2	0.4	1	0.144302	0.168787
GPR146	gdups	62	2	0	0	1	chr7:1061447-1065423	7p22.3	Yes	1	3	4	0.571429	1	0.144302	0.367742
GPR89A	gdups	15	3	0	1	0	chr1:144475774-144538430	1q21.1	No	5	4	4	0.5	3	0.0547601	0.028451
GSCL	gdups	203	3	0	4	0	chr22:17516504-17517796	22q11.21	Yes	0	3	1	0.25	3	0.0547601	0.00196404
GYG2	gdups	209	2	0	0	0	chrX:2756859-2810858	Xp22.33	Yes	6	3	2	NA	2	0.144302	0.168787
HES7	gdups	155	11	0	0	0	chr17:7965024-7968127	17p13.1	No	1	17	19	0.527778	9	2.29771e-05	5.53588e-05
HIRA	gdups	203	3	0	4	0	chr22:17698224-17799219	22q11.21	Yes	2	3	1	0.25	3	0.0547601	0.00196404
HSD11B2	gdups	149	3	0	0	0	chr16:66022537-66028953	16q22.1	No	0	3	2	0.4	3	0.0547601	0.0693091
HSPC171	gdups	148	13	0	0	0	chr16:65818517-65820683	16q22.1	No	0	18	20	0.526316	11	3.26596e-06	9.27537e-06
HTF9C	gdups	203	3	0	4	0	chr22:18479398-18484768	22q11.21	Yes	1	3	2	0.4	3	0.0547601	0.00196404
IFI30	gdups	180	4	0	0	0	chr19:18145579-18149927	19p13.11	No	2	4	4	0.5	4	0.0207663	0.028451
INHBB	gdups	30	3	0	0	0	chr2:120820189-120825853	2q14.2	No	0	3	1	0.25	3	0.0547601	0.0693091
ITGB1BP3	gdups	173	7	0	0	0	chr19:3884101-3893412	19p13.3	No	0	7	10	0.588235	6	0.00112788	0.00196404
KCNE1	gdups	201	3	0	0	2	chr21:34740858-34806443	21q22.12	No	1	4	8	0.666667	3	0.0547601	0.336376
KCNE2	gdups	201	3	0	0	2	chr21:34658193-34665307	21q22.11	No	1	4	8	0.666667	3	0.0547601	0.336376
KCNJ14	gdups	190	3	0	0	0	chr19:53650578-53661179	19q13.32	No	1	3	0	0	3	0.0547601	0.0693091
KCTD19	gdups	149	3	0	0	0	chr16:65880894-65918162	16q22.1	No	0	3	2	0.4	3	0.0547601	0.0693091
KIAA0195	gdups	160	9	0	0	0	chr17:70964317-71007758	17q25.1	No	2	9	15	0.625	8	0.000161205	0.000329958
KIAA1086	gdups	173	3	0	0	0	chr19:3755022-3820027	19p13.3	No	0	3	1	0.25	3	0.0547601	0.0693091
KLHL22	gdups	203	3	0	3	1	chr22:19125806-19180122	22q11.21	Yes	4	3	2	0.4	3	0.0547601	0.0217413
KRTAP13-2	gdups	199	2	0	0	0	chr21:30665580-30666446	21q22.11	Yes	0	3	3	0.5	1	0.144302	0.168787
KRTAP23-1	gdups	199	2	0	0	0	chr21:30642598-30642795	21q22.11	Yes	0	3	3	0.5	1	0.144302	0.168787
KRTAP24-1	gdups	199	2	0	0	0	chr21:30575498-30577147	21q22.11	Yes	0	3	3	0.5	1	0.144302	0.168787
KRTAP26-1	gdups	199	2	0	0	0	chr21:30613313-30614505	21q22.11	Yes	0	3	3	0.5	1	0.144302	0.168787
KRTAP27-1	gdups	199	2	0	0	0	chr21:30631202-30631883	21q22.11	Yes	0	3	3	0.5	1	0.144302	0.168787
KRTHB1	gdups	114	3	0	0	1	chr12:50965964-50971566	12q13.13	No	0	3	2	0.4	2	0.0547601	0.191883
LFNG	gdups	59	6	0	0	0	chr7:2518689-2535334	7p22.2	No	0	6	6	0.5	4	0.0029803	0.00478936
LILRA3	gdups	192	4	0	0	6	chr19:59491666-59501764	19q13.42	No	9	6	4	0.4	3	0.0207663	0.644881
LILRA5	gdups	192	4	0	0	6	chr19:59510165-59516221	19q13.42	No	2	6	4	0.4	3	0.0207663	0.644881
LMTK3	gdups	190	4	0	0	0	chr19:53680340-53708258	19q13.32	No	2	5	1	0.166667	4	0.0207663	0.028451
LOC128977	gdups	203	3	0	4	0	chr22:17808417-17815220	22q11.21	Yes	0	3	1	0.25	3	0.0547601	0.00196404
LOC150383	gdups	207	3	0	0	0	chr22:45018574-45024857	22q13.31	No	0	3	1	0.25	3	0.0547601	0.0693091
LOC283849	gdups	148	12	0	0	0	chr16:65767006-65775384	16q22.1	No	1	16	19	0.542857	10	8.66569e-06	2.26638e-05
LOC285498	gdups	39	3	0	1	0	chr4:1056544-1097350	4p16.3	Yes	0	3	2	0.4	3	0.0547601	0.028451
LOC388910	gdups	205	2	0	0	0	chr22:43343883-43346993	22q13.31	No	0	3	3	0.5	2	0.144302	0.168787
LOC389852	gdups	211	3	0	0	0	chrX:47871547-47876941	Xp11.23	Yes	0	3	3	0.5	2	0.0547601	0.0693091
LOC653319	gdups	148	10	0	0	0	chr16:65775770-65781608	16q22.1	No	1	14	17	0.548387	8	6.08816e-05	0.000135175
LOC728489	gdups	81	5	0	1	0	chr9:138376173-138378062	9q34.3	Yes	2	5	5	0.5	5	0.00786971	0.00478936
LOC728912	gdups	15	3	0	2	0	chr1:146040948-146076705	1q21.1	Yes	1	4	4	0.5	3	0.0547601	0.0116751
LOC728932	gdups	15	3	0	2	0	chr1:145907791-145932379	1q21.1	Yes	2	4	4	0.5	3	0.0547601	0.0116751
LOC93343	gdups	179	5	0	0	0	chr19:17393714-17397140	19p13.11	No	0	7	5	0.416667	5	0.00786971	0.0116751
LRP3	gdups	184	3	0	0	0	chr19:38377330-38390383	19q13.11	Yes	0	3	0	0	3	0.0547601	0.0693091
LRRC29	gdups	148	12	0	0	0	chr16:65798543-65818414	16q22.1	No	0	16	19	0.542857	10	8.66569e-06	2.26638e-05
LRRC36	gdups	149	3	0	0	0	chr16:65918248-65976604	16q22.1	No	0	3	2	0.4	3	0.0547601	0.0693091
LRTM2	gdups	109	3	0	0	0	chr12:1799956-1816179	12p13.33	Yes	0	3	2	0.4	2	0.0547601	0.0693091
LYG1	gdups	27	3	0	0	1	chr2:99267134-99287637	2q11.2	Yes	2	5	5	0.5	2	0.0547601	0.191883
LYG2	gdups	27	3	0	0	1	chr2:99225141-99238034	2q11.2	Yes	2	5	5	0.5	2	0.0547601	0.191883
MAGEA11	gdups	212	2	0	0	0	chrX:148575479-148603920	Xq28	Yes	3	3	4	0.571429	1	0.144302	0.168787
MAGEL2	gdups	131	5	0	8	0	chr15:21439789-21442268	15q11.2	Yes	0	8	4	0.333333	3	0.00786971	9.27537e-06
MAP2K2	gdups	173	7	0	0	0	chr19:4041319-4075126	19p13.3	No	1	7	13	0.65	7	0.00112788	0.00196404
MAPK8IP1	gdups	96	5	0	0	0	chr11:45863778-45884592	11p11.2	No	0	6	8	0.571429	4	0.00786971	0.0116751
MATK	gdups	173	3	0	0	0	chr19:3728968-3752810	19p13.3	No	1	3	1	0.25	3	0.0547601	0.0693091
MGC11335	gdups	150	3	0	0	0	chr16:66265940-66310720	16q22.1	No	0	4	1	0.2	3	0.0547601	0.0693091
MIOX	gdups	208	4	0	0	0	chr22:49272079-49275943	22q13.33	Yes	1	4	7	0.636364	3	0.0207663	0.028451
MKRN3	gdups	131	5	0	8	0	chr15:21361547-21364653	15q11.2	Yes	2	8	4	0.333333	3	0.00786971	9.27537e-06
MRPL40	gdups	203	3	0	4	0	chr22:17800036-17803594	22q11.21	Yes	3	3	1	0.25	3	0.0547601	0.00196404
MRPL54	gdups	173	3	0	0	0	chr19:3713665-3718562	19p13.3	No	1	3	1	0.25	3	0.0547601	0.0693091
MSMB	gdups	84	2	0	0	0	chr10:51219559-51232596	10q11.23	Yes	1	3	2	0.4	2	0.144302	0.168787
MUM1	gdups	169	4	0	0	0	chr19:1300175-1329427	19p13.3	Yes	3	4	9	0.692308	3	0.0207663	0.028451
MYLK2	gdups	193	2	0	0	0	chr20:29870772-29886153	20q11.21	No	0	3	6	0.666667	0	0.144302	0.168787
NBPF11	gdups	15	3	0	2	0	chr1:146040948-146076705	1q21.1	Yes	1	4	4	0.5	3	0.0547601	0.0116751
NCOA4	gdups	84	2	0	0	0	chr10:51235233-51260740	10q11.23	Yes	1	3	2	0.4	2	0.144302	0.168787
NDN	gdups	131	5	0	7	0	chr15:21481916-21483570	15q11.2	Yes	0	8	4	0.333333	3	0.00786971	2.26638e-05
NDUFS7	gdups	169	4	0	0	0	chr19:1334906-1346583	19p13.3	Yes	3	4	9	0.692308	3	0.0207663	0.028451
NUTF2	gdups	150	3	0	0	0	chr16:66438331-66462727	16q22.1	No	1	4	1	0.2	3	0.0547601	0.0693091
OCA2	gdups	132	5	0	7	0	chr15:25673622-26018053	15q13.1	Yes	1	8	3	0.272727	3	0.00786971	2.26638e-05
OR4C6	gdups	97	4	0	0	5	chr11:55186202-55190738	11q11	No	23	5	26	0.83871	3	0.0207663	0.544684
OR4S2	gdups	97	9	0	0	5	chr11:55174956-55175891	11q11	No	21	12	38	0.76	7	0.000161205	0.0686623
PCQAP	gdups	203	3	0	3	0	chr22:19191886-19248975	22q11.21	Yes	0	3	2	0.4	3	0.0547601	0.00478936
PI4KA	gdups	203	3	0	4	0	chr22:19391981-19543070	22q11.21	Yes	1	3	2	0.4	3	0.0547601	0.00196404
PIK3R2	gdups	180	5	0	0	0	chr19:18125016-18142343	19p13.11	No	2	5	5	0.5	5	0.00786971	0.0116751
PIM3	gdups	208	3	0	0	0	chr22:48740165-48743721	22q13.33	Yes	0	3	8	0.727273	3	0.0547601	0.0693091
PIP5K1C	gdups	173	7	0	0	0	chr19:3581182-3651445	19p13.3	No	2	7	7	0.5	5	0.00112788	0.00196404
PLEKHG4	gdups	148	12	0	0	0	chr16:65868914-65880883	16q22.1	No	0	16	16	0.5	11	8.66569e-06	2.26638e-05
PP2447	gdups	208	8	0	0	0	chr22:48966487-48980154	22q13.33	Yes	0	8	13	NA	7	0.000426551	0.000805151
PRKAB2	gdups	15	2	0	3	0	chr1:145093314-145110753	1q21.1	Yes	2	3	4	0.571429	2	0.144302	0.0116751
PROP1	gdups	51	3	0	0	0	chr5:177351842-177355849	5q35.3	No	1	3	1	0.25	2	0.0547601	0.0693091
PSCD2	gdups	190	4	0	0	0	chr19:53664424-53674457	19q13.32	No	0	5	1	0.166667	4	0.0207663	0.028451
PSKH1	gdups	150	4	0	0	0	chr16:66484705-66521078	16q22.1	No	3	5	1	0.166667	4	0.0207663	0.028451
PSMD8	gdups	186	2	0	0	0	chr19:43557016-43566304	19q13.2	No	0	3	5	0.625	2	0.144302	0.168787
RAB39	gdups	106	2	0	0	1	chr11:107304487-107339416	11q22.3	No	1	3	2	0.4	2	0.144302	0.367742
RANBP1	gdups	203	3	0	4	0	chr22:18484947-18494878	22q11.21	Yes	4	3	3	0.5	3	0.0547601	0.00196404
RANBP10	gdups	150	3	0	0	0	chr16:66314506-66398056	16q22.1	No	1	4	1	0.2	3	0.0547601	0.0693091
RAX2	gdups	173	3	0	0	0	chr19:3448813-3723219	19p13.3	No	6	3	1	0.25	3	0.0547601	0.0693091
RCD-8	gdups	150	4	0	0	0	chr16:66464500-66475907	16q22.1	No	0	5	1	0.166667	4	0.0207663	0.028451
RPS15	gdups	169	8	0	0	0	chr19:1389363-1391492	19p13.3	Yes	3	8	19	0.703704	7	0.000426551	0.000805151
SBF1	gdups	208	4	0	0	0	chr22:49232050-49260330	22q13.33	Yes	0	4	7	0.636364	3	0.0207663	0.028451
SETD4	gdups	202	2	0	0	0	chr21:36328709-36373557	21q22.12	Yes	1	3	3	0.5	2	0.144302	0.168787
SLC25A1	gdups	203	3	0	4	0	chr22:17543092-17546260	22q11.21	Yes	2	3	1	0.25	3	0.0547601	0.00196404
SLC26A11	gdups	164	3	0	0	0	chr17:75808824-75841890	17q25.3	No	1	3	5	0.625	3	0.0547601	0.0693091
SLC2A4RG	gdups	196	3	0	0	0	chr20:61841655-61845846	20q13.33	Yes	2	3	12	0.8	3	0.0547601	0.0693091
SLC7A10	gdups	184	3	0	0	0	chr19:38391410-38408596	19q13.11	Yes	0	3	1	0.25	3	0.0547601	0.0693091
SLC9A5	gdups	148	12	0	0	0	chr16:65840356-65863594	16q22.1	No	0	16	16	0.5	11	8.66569e-06	2.26638e-05
SNRPN	gdups	132	5	0	8	0	chr15:22619887-22776293	15q11.2	Yes	9	8	3	0.272727	3	0.00786971	9.27537e-06
SNURF	gdups	132	5	0	8	0	chr15:22652824-22770696	15q11.2	Yes	4	8	3	0.272727	3	0.00786971	9.27537e-06
SPACA5B	gdups	211	3	0	0	0	chrX:47875014-47876939	Xp11.23	Yes	15	3	3	0.5	2	0.0547601	0.0693091
SPRED3	gdups	186	4	0	0	0	chr19:43572779-43578711	19q13.2	No	0	5	9	0.642857	4	0.0207663	0.028451
SPRN	gdups	90	2	0	0	1	chr10:135084160-135088111	10q26.3	Yes	0	3	3	0.5	2	0.144302	0.367742
SSX5	gdups	211	3	0	0	0	chrX:47930600-47941143	Xp11.23	Yes	7	3	3	0.5	2	0.0547601	0.0693091
STIP1	gdups	100	5	0	0	0	chr11:63709873-63728596	11q13.1	No	1	5	3	0.375	5	0.00786971	0.0116751
SYNGR2	gdups	162	3	0	0	0	chr17:73676266-73680604	17q25.3	No	1	3	2	0.4	3	0.0547601	0.0693091
TCP10L	gdups	200	3	0	0	0	chr21:32870733-32879714	21q22.11	No	0	3	5	0.625	3	0.0547601	0.0693091
THAP11	gdups	150	3	0	0	0	chr16:66433714-66435598	16q22.1	No	0	4	1	0.2	3	0.0547601	0.0693091
TJP3	gdups	173	5	0	0	0	chr19:3672735-3701807	19p13.3	No	1	5	3	0.375	3	0.00786971	0.0116751
TMEM112	gdups	138	3	0	0	0	chr16:843635-960985	16p13.3	Yes	1	3	6	0.666667	2	0.0547601	0.0693091
TMEM138	gdups	98	2	0	0	0	chr11:60886432-60893254	11q12.2	No	0	3	6	0.666667	0	0.144302	0.168787
TNFRSF14	gdups	1	4	0	0	0	chr1:2479153-2486757	1p36.32	Yes	10	4	17	0.809524	3	0.0207663	0.028451
TRPM1	gdups	133	2	0	0	1	chr15:29080845-29181216	15q13.3	Yes	5	3	0	0	2	0.144302	0.367742
TRPT1	gdups	100	5	0	0	0	chr11:63747848-63750257	11q13.1	No	0	5	3	0.375	5	0.00786971	0.0116751
TSNAXIP1	gdups	150	3	0	0	0	chr16:66398511-66419471	16q22.1	No	0	4	1	0.2	3	0.0547601	0.0693091
TSSK2	gdups	203	3	0	4	0	chr22:17498790-17500134	22q11.21	Yes	2	3	1	0.25	3	0.0547601	0.00196404
TXNRD2	gdups	203	3	0	4	0	chr22:18243040-18309359	22q11.21	Yes	4	3	1	0.25	3	0.0547601	0.00196404
UBE3A	gdups	132	5	0	8	0	chr15:23133489-23235221	15q11.2	Yes	1	8	3	0.272727	3	0.00786971	9.27537e-06
UFD1L	gdups	203	3	0	4	0	chr22:17817701-17846726	22q11.21	Yes	3	3	1	0.25	3	0.0547601	0.00196404
UNCX4.1	gdups	63	3	0	0	0	chr7:1239180-1242734	7p22.3	Yes	1	4	8	0.666667	2	0.0547601	0.0693091
UNQ2446	gdups	150	4	0	0	0	chr16:66476282-66477772	16q22.1	No	0	5	1	0.166667	4	0.0207663	0.028451
URP2	gdups	100	5	0	0	0	chr11:63730782-63747939	11q13.1	No	0	5	3	0.375	5	0.00786971	0.0116751
VCX2	gdups	210	3	0	0	0	chrX:8097985-8099308	Xp22.31	No	3	5	3	0.375	3	0.0547601	0.0693091
VPS37B	gdups	120	4	0	0	0	chr12:121915835-121946665	12q24.31	Yes	1	6	7	0.538462	4	0.0207663	0.028451
ZDHHC1	gdups	149	3	0	0	0	chr16:65985829-66007878	16q22.1	No	0	3	2	0.4	3	0.0547601	0.0693091
ZNF208	gdups	182	2	0	0	2	chr19:21940737-21985561	19p12	Yes	5	3	6	0.666667	2	0.144302	0.5436
ZNF37A	gdups	82	2	0	0	0	chr10:38423281-38452282	10p11.21	No	0	3	1	0.25	1	0.144302	0.168787
ZNF74	gdups	203	3	0	3	1	chr22:19078418-19092752	22q11.21	Yes	3	3	2	0.4	3	0.0547601	0.0217413

## Sheet: Recurrent All
gene	class	locus	AGRE.Cases.Unrelated	Screening.Controls	ACC.Cases	ACC.Controls	Map.Position.March.2006.	Chr.Band	ACRD?	DGV.Hits	AGRE.Cases.All	AGRE.Unaffected.All	Carrier.Fraction	AGRE.Cases.Unrelated.Caucasian	Screening.P	Combined.P
ABCB9	gdups	120	3	0	0	0	chr12:121979494-122025705	12q24.31	Yes	1	5	7	0.583333	3	0.0547601	0.0693091
ABCC1	edups	144	3	0	0	0	chr16:15950935-16144432	16p13.11	No	4	4	2	0.333333	3	0.0547601	0.0693091
ACP6	gdups	15	3	0	3	0	chr1:145585794-145608988	1q21.1	Yes	1	4	4	0.5	3	0.0547601	0.00478936
ADAMTS5	gdups	198	2	0	0	0	chr21:27212112-27260703	21q21.3	No	0	3	3	0.5	1	0.144302	0.168787
ADAMTSL1	edups	76	2	0	0	0	chr9:18464098-18900948	9p22.2	No	0	3	3	0.5	2	0.144302	0.168787
ADCY1	edups	66	3	0	0	0	chr7:45580646-45729237	7p13	No	1	3	9	0.75	3	0.0547601	0.0693091
ADM2	gdups	208	4	0	0	0	chr22:49266878-49271732	22q13.33	Yes	1	4	7	0.636364	3	0.0207663	0.028451
AHR	gdups	65	2	0	0	1	chr7:17304832-17352294	7p21.1	Yes	5	3	3	0.5	2	0.144302	0.367742
APBA3	gdups	173	3	0	0	0	chr19:3701771-3712673	19p13.3	No	1	3	1	0.25	3	0.0547601	0.0693091
APLP1	gdups	185	3	0	0	0	chr19:41051241-41062539	19q13.12	Yes	1	4	5	0.555556	1	0.0547601	0.0693091
ARHGEF16	edups	2	3	0	0	0	chr1:3361100-3387537	1p36.32	No	5	5	8	0.615385	3	0.0547601	0.0693091
ARID3A	edups	168	4	0	0	0	chr19:877037-923781	19p13.3	Yes	6	7	9	0.5625	4	0.0207663	0.028451
ARL11	gdups	123	4	0	0	0	chr13:49100436-49106009	13q14.3	No	0	5	9	0.642857	4	0.0207663	0.028451
ARSA	gdups	208	4	0	0	1	chr22:49410316-49413473	22q13.33	Yes	1	5	6	0.545455	4	0.0207663	0.0955547
ARSD	edels	209	2	0	0	0	chrX:2832011-2857392	Xp22.33	Yes	4	3	0	0	2	0.144302	0.168787
ARSD	gdups	209	2	0	0	0	chrX:2832011-2857392	Xp22.33	Yes	4	3	2	0.4	2	0.144302	0.168787
ARVCF	gdups	203	4	0	4	0	chr22:18337421-18384309	22q11.21	Yes	4	4	4	0.5	4	0.0207663	0.000805151
ASCC3	edups	55	3	0	0	0	chr6:101062791-101435961	6q16.3	No	0	3	1	0.25	3	0.0547601	0.0693091
ATCAY	gdups	173	3	0	0	0	chr19:3831639-3873184	19p13.3	No	0	3	1	0.25	3	0.0547601	0.0693091
ATP10A	gdups	132	6	0	7	0	chr15:23474952-23661412	15q12	Yes	1	8	3	0.272727	3	0.0029803	9.27537e-06
ATP6V0D1	gdups	149	3	0	0	0	chr16:66029418-66072590	16q22.1	No	0	3	2	0.4	3	0.0547601	0.0693091
BC002942	gdups	208	5	0	0	0	chr22:49288250-49292975	22q13.33	Yes	1	6	8	0.571429	4	0.00786971	0.0116751
BCL9	gdups	15	3	0	3	0	chr1:145479806-145564641	1q21.1	Yes	2	4	4	0.5	3	0.0547601	0.00478936
BTBD4	edups	197	3	0	0	0	chr20:61846322-61907300	20q13.33	Yes	0	6	6	0.5	3	0.0547601	0.0693091
BTN2A1	edels	53	2	0	0	1	chr6:26566168-26577844	6p22.1	No	0	4	2	0.333333	2	0.144302	0.367742
BXDC1	edups	56	2	0	0	0	chr6:111409984-111453486	6q21	Yes	0	3	4	0.571429	1	0.144302	0.168787
BZRAP1	edels	158	6	0	2	0	chr17:53733597-53760477	17q22	No	1	8	8	0.5	6	0.0029803	0.000805151
BZRAP1	edups	158	4	0	0	0	chr17:53733597-53760477	17q22	No	1	4	10	0.714286	2	0.0207663	0.028451
C10orf72	edups	83	9	0	0	1	chr10:49896258-49993560	10q11.22	Yes	0	12	20	0.625	7	0.000161205	0.00208301
C11orf72	gdups	102	3	0	0	0	chr11:67126927-67130753	11q13.2	No	1	5	3	0.375	3	0.0547601	0.0693091
C12orf38	gdups	121	2	0	0	0	chr12:122721644-122758901	12q24	Yes	0	3	3	0.5	2	0.144302	0.168787
C15orf2	gdups	132	6	0	8	0	chr15:22471634-22479686	15q11.2	Yes	0	10	5	0.333333	4	0.0029803	3.79476e-06
C19orf19	edels	167	3	0	7	0	chr19:414347-425983	19p13.3	No	2	3	3	0.5	1	0.0547601	0.000135175
C1orf93	gdups	1	4	0	0	0	chr1:2508097-2512762	1p36.32	Yes	4	4	17	0.809524	3	0.0207663	0.028451
C1QTNF1	edels	163	8	0	0	6	chr17:74531846-74557465	17q25.3	No	4	11	10	0.47619	7	0.000426551	0.1706
C21orf51	gdups	201	3	0	0	2	chr21:34669619-34683322	21q22.11	No	0	4	8	0.666667	3	0.0547601	0.336376
C22orf25	gdups	203	3	0	4	0	chr22:18384537-18433449	22q11.21	Yes	7	3	2	0.4	3	0.0547601	0.00196404
C22orf29	gdups	203	3	0	4	0	chr22:18213661-18222419	22q11.21	Yes	2	3	1	0.25	3	0.0547601	0.00196404
C9orf28	edups	78	2	0	0	0	chr9:128128949-128309140	9q33.3	No	0	4	5	0.555556	2	0.144302	0.168787
CA5A	edups	152	3	0	0	0	chr16:86479126-86527613	16q24.2	Yes	3	3	3	0.5	3	0.0547601	0.0693091
CA6	edels	6	3	0	1	0	chr1:8928509-8957733	1p36.23	No	0	3	3	0.5	1	0.0547601	0.028451
CACHD1	edups	13	3	0	0	0	chr1:64709063-64931329	1p31.3	No	0	5	7	0.583333	3	0.0547601	0.0693091
CACNA2D4	edups	108	5	0	0	0	chr12:1771384-1898131	12p13.33	Yes	0	5	5	0.5	4	0.00786971	0.0116751
CAND2	edels	34	2	0	0	0	chr3:12813171-12851301	3p25.1	No	2	3	3	0.5	2	0.144302	0.168787
CARD11	edups	60	3	0	0	1	chr7:2912295-3050105	7p22.2	No	0	4	6	0.6	2	0.0547601	0.191883
CARD9	gdups	81	5	0	1	0	chr9:138378229-138387954	9q34.3	Yes	6	5	5	0.5	5	0.00786971	0.00478936
CBLN3	gdups	127	4	0	0	0	chr14:23965582-23968571	14q12	No	0	5	9	0.642857	2	0.0207663	0.028451
CBR1	gdups	202	2	0	0	0	chr21:36364155-36367332	21q22.12	Yes	1	3	3	0.5	2	0.144302	0.168787
CCL13	gdups	157	2	0	0	3	chr17:29707584-29709741	17q12	Yes	0	3	3	0.5	2	0.144302	0.681749
CD8A	gdups	26	2	0	1	0	chr2:86865240-86889030	2p11.2	No	1	3	3	0.5	2	0.144302	0.0693091
CDC45L	gdups	203	3	0	4	0	chr22:17846982-17888135	22q11.21	Yes	3	3	1	0.25	3	0.0547601	0.00196404
CDH17	edels	73	2	0	0	0	chr8:95208566-95289986	8q22.1	No	1	3	2	0.4	2	0.144302	0.168787
CEBPA	gdups	184	3	0	0	1	chr19:38482543-38485460	19q13.11	Yes	1	3	3	0.5	3	0.0547601	0.191883
CELSR1	edups	207	6	0	0	0	chr22:45134397-45311731	22q13.31	Yes	3	7	7	0.5	5	0.0029803	0.00478936
CENPT	gdups	150	3	0	0	0	chr16:66419565-66425300	16q22.1	No	0	4	1	0.2	3	0.0547601	0.0693091
CERK	edups	207	3	0	0	0	chr22:45458984-45512833	22q13.31	Yes	1	5	5	0.5	2	0.0547601	0.0693091
CERK	gdups	207	5	0	0	0	chr22:45458984-45512833	22q13.31	Yes	1	5	0	NA	5	0.00786971	0.0116751
CGB1	gdups	191	2	0	0	2	chr19:54230638-54231885	19q13.33	No	2	3	3	0.5	2	0.144302	0.5436
CGB2	gdups	191	2	0	0	2	chr19:54226942-54228307	19q13.33	No	2	3	3	0.5	2	0.144302	0.5436
CGB5	gdups	191	2	0	0	2	chr19:54238875-54240378	19q13.33	No	2	3	3	0.5	2	0.144302	0.5436
CGB8	gdups	191	2	0	0	2	chr19:54242709-54244212	19q13.33	No	2	3	3	0.5	2	0.144302	0.5436
CGI-38	gdups	149	3	0	0	0	chr16:65981213-65984922	16q22.1	No	0	3	2	0.4	3	0.0547601	0.0693091
CHD1L	gdups	15	2	0	3	0	chr1:145180915-145234065	1q21.1	Yes	2	3	4	0.571429	2	0.144302	0.0116751
CHD9	edups	146	2	0	1	0	chr16:51646446-51918914	16q12.2	No	1	3	1	0.25	2	0.144302	0.0693091
CLCNKA	edels	9	4	0	0	0	chr1:16220953-16233132	1p36.13	No	1	4	3	0.428571	2	0.0207663	0.028451
CLDN17	gdups	199	2	0	0	0	chr21:30459753-30460945	21q21.3	No	0	3	3	0.5	1	0.144302	0.168787
CLDN5	gdups	203	3	0	4	0	chr22:17890547-17895068	22q11.21	Yes	3	3	1	0.25	3	0.0547601	0.00196404
CLDN8	gdups	199	2	0	0	0	chr21:30508195-30510262	21q22.11	No	0	3	3	0.5	1	0.144302	0.168787
CLTCL1	gdups	203	3	0	4	0	chr22:17546989-17659239	22q11.21	Yes	2	3	1	0.25	3	0.0547601	0.00196404
COL16A1	edups	11	5	0	0	1	chr1:31890435-31942507	1p35.2	No	3	6	11	0.647059	5	0.00786971	0.0461037
COL27A1	edels	77	2	0	0	1	chr9:115957661-116114612	9q32	Yes	5	4	2	0.333333	1	0.144302	0.367742
COMT	gdups	203	3	0	4	0	chr22:18309256-18336539	22q11.21	Yes	4	3	1	0.25	3	0.0547601	0.00196404
CORO7	gdups	143	4	0	0	0	chr16:4344546-4406572	16p13.3	No	0	5	12	0.705882	4	0.0207663	0.028451
COX4I1	gdups	151	3	0	0	0	chr16:84390697-84398109	16q24.1	No	0	4	7	0.636364	3	0.0547601	0.0693091
CPNE7	edups	153	3	0	0	0	chr16:88169677-88191155	16q24.3	No	3	4	5	0.555556	2	0.0547601	0.0693091
CREB3L3	gdups	173	9	0	0	0	chr19:4104629-4124050	19p13.3	No	1	9	17	0.653846	9	0.000161205	0.000329958
CRELD2	gdups	208	3	0	0	0	chr22:48698287-48707192	22q13.33	Yes	0	3	8	0.727273	3	0.0547601	0.0693091
CSTF2T	gdups	86	2	0	0	0	chr10:53125253-53129357	10q11.23	Yes	0	3	1	0.25	2	0.144302	0.168787
CYBASC3	gdups	98	2	0	0	0	chr11:60872856-60886305	11q12.2	No	1	3	3	0.5	0	0.144302	0.168787
CYP4A22	gdups	12	2	0	0	0	chr1:47375694-47388000	1p33	No	0	4	1	0.2	1	0.144302	0.168787
CYP4F22	edels	178	3	0	0	2	chr19:15497144-15524127	19p13.12	No	0	4	8	0.666667	2	0.0547601	0.336376
CYP4X1	gdups	12	2	0	0	0	chr1:47261827-47289009	1p33	No	0	4	1	0.2	1	0.144302	0.168787
CYP4Z1	gdups	12	2	0	0	0	chr1:47305634-47356577	1p33	No	0	4	1	0.2	1	0.144302	0.168787
DACH1	edels	126	8	0	0	7	chr13:70910099-71339331	13q21.33	No	3	10	20	0.666667	8	0.000426551	0.23929
DAK	gdups	98	4	0	0	0	chr11:60857230-60872806	11q12.2	No	1	6	12	0.666667	2	0.0207663	0.028451
DAPK3	gdups	173	7	0	0	0	chr19:3909452-3920826	19p13.3	No	0	7	10	0.588235	6	0.00112788	0.00196404
DAZAP1	gdups	169	8	0	0	0	chr19:1358584-1386683	19p13.3	Yes	3	8	18	0.692308	7	0.000426551	0.000805151
DBH	edups	79	2	0	0	0	chr9:135491306-135514287	9q34.2	Yes	0	3	8	0.727273	1	0.144302	0.168787
DDB1	gdups	98	3	0	0	0	chr11:60823510-60857143	11q12.2	No	2	4	10	0.714286	2	0.0547601	0.0693091
DGCR14	gdups	203	3	0	4	0	chr22:17497793-17512190	22q11.21	Yes	2	3	1	0.25	3	0.0547601	0.00196404
DGCR2	gdups	203	3	0	4	0	chr22:17403795-17489967	22q11.21	Yes	10	3	1	0.25	3	0.0547601	0.00196404
DGCR8	gdups	203	3	0	4	0	chr22:18447814-18479395	22q11.21	Yes	4	3	2	0.4	3	0.0547601	0.00196404
DGKB	edels	64	8	0	0	0	chr7:14151199-14909359	7p21.2	Yes	5	10	10	0.5	8	0.000426551	0.000805151
DHX29	edels	46	3	0	0	1	chr5:54587831-54639278	5q11.2	No	0	3	1	0.25	3	0.0547601	0.191883
DIDO1	gdups	194	4	0	0	0	chr20:60979535-61039719	20q13.33	Yes	2	4	2	0.333333	4	0.0207663	0.028451
DKFZP686A10121	edels	67	2	0	0	3	chr7:89813926-89854586	7q21.13	No	0	3	1	0.25	2	0.144302	0.681749
DLGAP1	edels	165	4	0	0	0	chr18:3486030-3870135	18p11.31	No	7	5	14	0.736842	0	0.0207663	0.028451
DNAJC17	edups	134	7	0	0	0	chr15:38847363-38886954	15q15.1	No	0	13	11	0.458333	7	0.00112788	0.00196404
DOCK6	gdups	177	4	0	0	0	chr19:11170973-11234157	19p13.2	No	0	4	9	0.692308	4	0.0207663	0.028451
DPP10	edels	28	2	0	0	0	chr2:114916346-116319798	2q14.1	Yes	9	3	5	0.625	2	0.144302	0.168787
DSCR1	gdups	201	3	0	0	2	chr21:34810654-34908615	21q22.12	No	0	4	8	0.666667	3	0.0547601	0.336376
DUSP13	edups	87	2	0	0	0	chr10:76524196-76538976	10q22.2	No	0	3	6	0.666667	1	0.144302	0.168787
E2F4	gdups	148	12	0	0	0	chr16:65783569-65790322	16q22.1	No	0	16	19	0.542857	10	8.66569e-06	2.26638e-05
EDG5	gdups	174	3	0	0	0	chr19:10195520-10196581	19p13.2	No	0	3	3	0.5	3	0.0547601	0.0693091
EEF2	gdups	173	7	0	0	0	chr19:3927055-3936461	19p13.3	No	2	7	10	0.588235	6	0.00112788	0.00196404
EFHA2	edels	69	2	0	0	0	chr8:16929119-17024516	8p22	No	4	3	1	0.25	2	0.144302	0.168787
ELMO3	gdups	148	12	0	0	0	chr16:65790515-65795433	16q22.1	No	0	16	19	0.542857	10	8.66569e-06	2.26638e-05
ELP4	edels	95	2	0	0	7	chr11:31487873-31761903	11p13	No	2	3	4	0.571429	1	0.144302	0.938012
EPRS	edels	18	2	0	0	0	chr1:218208567-218286623	1q41	No	0	3	2	0.4	2	0.144302	0.168787
ERGIC1	edups	49	4	0	0	0	chr5:172193928-172312287	5q35.1	No	0	5	4	0.444444	3	0.0207663	0.028451
FAM89B	edels	101	3	0	1	0	chr11:65096396-65098245	11q13.1	No	0	4	3	0.428571	3	0.0547601	0.028451
FHOD1	gdups	148	13	0	0	0	chr16:65820795-65838926	16q22.1	No	0	18	20	0.526316	11	3.26596e-06	9.27537e-06
FKSG24	gdups	180	3	0	0	0	chr19:18165040-18168550	19p13.11	No	0	3	4	0.571429	3	0.0547601	0.0693091
FLJ10379	gdups	23	2	0	0	2	chr2:45469324-45691937	2p21	Yes	0	3	4	0.571429	2	0.144302	0.5436
FLJ12529	edups	99	6	0	0	0	chr11:60926697-60953959	11q12.2	No	0	12	14	0.538462	2	0.0029803	0.00478936
FLJ12949	edups	175	9	0	0	0	chr19:10525267-10536683	19p13.2	No	0	13	11	0.458333	8	0.000161205	0.000329958
FLJ14668	gdups	25	3	0	0	0	chr2:70376612-70382724	2p14	Yes	5	4	6	0.6	3	0.0547601	0.0693091
FLJ21865	edels	163	3	0	0	9	chr17:74582614-74596276	17q25.3	No	4	3	5	0.625	3	0.0547601	0.927822
FLJ38991	gdups	42	3	0	0	0	chr4:74140668-74154286	4q13.3	Yes	0	5	5	0.5	3	0.0547601	0.0693091
FLJ41603	edups	48	3	0	0	0	chr5:148941328-148994720	5q33.1	No	0	5	6	0.545455	3	0.0547601	0.0693091
FLJ41993	gdups	208	3	0	0	0	chr22:48775069-48793182	22q13.33	Yes	0	3	8	0.727273	3	0.0547601	0.0693091
FLJ43860	edups	74	3	0	0	0	chr8:142513111-142586512	8q24.3	No	0	3	9	0.75	3	0.0547601	0.0693091
FLJ44894	edels	181	2	0	0	7	chr19:20366360-20399602	19p12	No	8	4	7	0.636364	2	0.144302	0.938012
FLRT1	gdups	100	6	0	0	0	chr11:63627938-63643221	11q13.1	No	2	6	3	0.333333	6	0.0029803	0.00478936
FLYWCH1	edels	141	3	0	3	0	chr16:2901981-2941209	16p13.3	No	1	3	2	0.4	2	0.0547601	0.00478936
FMO5	gdups	15	2	0	3	0	chr1:145124462-145163569	1q21.1	Yes	3	3	4	0.571429	2	0.144302	0.0116751
FUT10	edups	71	3	0	0	0	chr8:33347884-33450206	8p12	No	0	4	4	0.5	2	0.0547601	0.0693091
GABRA5	gdups	132	5	0	7	0	chr15:24663151-24777095	15q12	Yes	0	8	3	0.272727	3	0.00786971	2.26638e-05
GABRB3	gdups	132	6	0	8	0	chr15:24339786-24767329	15q12	Yes	0	9	3	0.25	3	0.0029803	3.79476e-06
GABRG3	gdups	132	5	0	6	0	chr15:24799263-25451622	15q12	Yes	6	8	3	0.272727	3	0.00786971	5.53588e-05
GALNT13	edels	31	4	0	1	0	chr2:154436672-155018734	2q23.3	Yes	2	6	7	0.538462	3	0.0207663	0.0116751
GAMT	gdups	169	8	0	0	0	chr19:1348089-1352552	19p13.3	Yes	3	8	18	0.692308	7	0.000426551	0.000805151
GEMIN4	edups	154	2	0	0	0	chr17:594411-602251	17p13.3	No	3	3	2	0.4	2	0.144302	0.168787
GGN	gdups	186	4	0	0	0	chr19:43566745-43570508	19q13.2	No	0	5	10	0.666667	4	0.0207663	0.028451
GJA8	gdups	15	3	0	1	0	chr1:145841560-145848017	1q21.1	Yes	2	4	4	0.5	3	0.0547601	0.028451
GMPS	edels	38	3	0	0	0	chr3:157071019-157138215	3q25.31	No	0	4	2	0.333333	2	0.0547601	0.0693091
GNA11	gdups	171	6	0	0	0	chr19:3045408-3072452	19p13.3	Yes	2	6	6	0.5	4	0.0029803	0.00478936
GNB1L	gdups	203	3	0	4	0	chr22:18150747-18222462	22q11.21	Yes	4	3	1	0.25	3	0.0547601	0.00196404
GNG7	edups	170	2	0	1	0	chr19:2465451-2506186	19p13.3	No	1	3	5	0.625	2	0.144302	0.0693091
GOLGA8E	gdups	130	2	0	0	0	chr15:20986537-20999858	15q11.2	Yes	7	3	2	0.4	1	0.144302	0.168787
GPR146	gdups	62	2	0	0	1	chr7:1061447-1065423	7p22.3	Yes	1	3	4	0.571429	1	0.144302	0.367742
GPR89A	gdups	15	3	0	1	0	chr1:144475774-144538430	1q21.1	No	5	4	4	0.5	3	0.0547601	0.028451
GRIK5	edels	188	3	0	0	5	chr19:47194317-47261797	19q13.2	No	0	4	1	0.2	2	0.0547601	0.707183
GSCL	gdups	203	3	0	4	0	chr22:17516504-17517796	22q11.21	Yes	0	3	1	0.25	3	0.0547601	0.00196404
GYG2	edels	209	2	0	0	0	chrX:2756859-2810858	Xp22.33	Yes	6	4	3	0.428571	1	0.144302	0.168787
GYG2	gdups	209	2	0	0	0	chrX:2756859-2810858	Xp22.33	Yes	6	3	2	NA	2	0.144302	0.168787
HES7	gdups	155	11	0	0	0	chr17:7965024-7968127	17p13.1	No	1	17	19	0.527778	9	2.29771e-05	5.53588e-05
HIRA	gdups	203	3	0	4	0	chr22:17698224-17799219	22q11.21	Yes	2	3	1	0.25	3	0.0547601	0.00196404
HNF4G	edels	72	2	0	0	0	chr8:76482732-76641600	8q21.11	No	0	3	3	0.5	2	0.144302	0.168787
HPCAL1	edups	22	4	0	1	0	chr2:10360491-10485193	2p25.1	No	1	4	8	0.666667	4	0.0207663	0.0116751
HSD11B2	gdups	149	3	0	0	0	chr16:66022537-66028953	16q22.1	No	0	3	2	0.4	3	0.0547601	0.0693091
HSPC171	gdups	148	13	0	0	0	chr16:65818517-65820683	16q22.1	No	0	18	20	0.526316	11	3.26596e-06	9.27537e-06
HTF9C	gdups	203	3	0	4	0	chr22:18479398-18484768	22q11.21	Yes	1	3	2	0.4	3	0.0547601	0.00196404
IFI30	gdups	180	4	0	0	0	chr19:18145579-18149927	19p13.11	No	2	4	4	0.5	4	0.0207663	0.028451
INHBB	gdups	30	3	0	0	0	chr2:120820189-120825853	2q14.2	No	0	3	1	0.25	3	0.0547601	0.0693091
ITGB1BP3	gdups	173	7	0	0	0	chr19:3884101-3893412	19p13.3	No	0	7	10	0.588235	6	0.00112788	0.00196404
KCNAB2	edups	3	5	0	1	0	chr1:5974113-6083840	1p36.31	No	1	7	8	0.533333	3	0.00786971	0.00478936
KCNE1	gdups	201	3	0	0	2	chr21:34740858-34806443	21q22.12	No	1	4	8	0.666667	3	0.0547601	0.336376
KCNE2	gdups	201	3	0	0	2	chr21:34658193-34665307	21q22.11	No	1	4	8	0.666667	3	0.0547601	0.336376
KCNH7	edups	32	2	0	0	0	chr2:162936163-163403274	2q24.2	No	0	4	6	0.6	2	0.144302	0.168787
KCNJ14	gdups	190	3	0	0	0	chr19:53650578-53661179	19q13.32	No	1	3	0	0	3	0.0547601	0.0693091
KCNQ1	edels	91	3	0	0	2	chr11:2422797-2826915	11p15.5	No	5	3	5	0.625	3	0.0547601	0.336376
KCTD19	gdups	149	3	0	0	0	chr16:65880894-65918162	16q22.1	No	0	3	2	0.4	3	0.0547601	0.0693091
KCTD5	edups	140	5	0	0	0	chr16:2672499-2699030	16p13.3	No	6	7	7	0.5	5	0.00786971	0.0116751
KIAA0195	gdups	160	9	0	0	0	chr17:70964317-71007758	17q25.1	No	2	9	15	0.625	8	0.000161205	0.000329958
KIAA0319	edups	52	5	0	0	0	chr6:24652311-24754362	6p22.2	No	0	8	10	0.555556	4	0.00786971	0.0116751
KIAA0528	edels	113	2	0	0	4	chr12:22492808-22588719	12p12.1	No	1	3	6	0.666667	1	0.144302	0.783476
KIAA1086	gdups	173	3	0	0	0	chr19:3755022-3820027	19p13.3	No	0	3	1	0.25	3	0.0547601	0.0693091
KIAA1586	edels	54	3	0	2	0	chr6:57019343-57027951	6p12.1	No	0	7	5	0.416667	3	0.0547601	0.0116751
KIAA1856	edups	61	4	0	0	1	chr7:5312949-5429703	7p22.1	No	0	4	8	0.666667	3	0.0207663	0.0955547
KLHL22	gdups	203	3	0	3	1	chr22:19125806-19180122	22q11.21	Yes	4	3	2	0.4	3	0.0547601	0.0217413
KREMEN2	edels	141	3	0	4	0	chr16:2954218-2958381	16p13.3	No	0	3	4	0.571429	2	0.0547601	0.00196404
KRTAP13-2	gdups	199	2	0	0	0	chr21:30665580-30666446	21q22.11	Yes	0	3	3	0.5	1	0.144302	0.168787
KRTAP23-1	gdups	199	2	0	0	0	chr21:30642598-30642795	21q22.11	Yes	0	3	3	0.5	1	0.144302	0.168787
KRTAP24-1	gdups	199	2	0	0	0	chr21:30575498-30577147	21q22.11	Yes	0	3	3	0.5	1	0.144302	0.168787
KRTAP26-1	gdups	199	2	0	0	0	chr21:30613313-30614505	21q22.11	Yes	0	3	3	0.5	1	0.144302	0.168787
KRTAP27-1	gdups	199	2	0	0	0	chr21:30631202-30631883	21q22.11	Yes	0	3	3	0.5	1	0.144302	0.168787
KRTHB1	gdups	114	3	0	0	1	chr12:50965964-50971566	12q13.13	No	0	3	2	0.4	2	0.0547601	0.191883
LAMA2	edels	57	2	0	0	0	chr6:129245979-129879401	6q22.33	Yes	5	4	2	0.333333	2	0.144302	0.168787
LFNG	gdups	59	6	0	0	0	chr7:2518689-2535334	7p22.2	No	0	6	6	0.5	4	0.0029803	0.00478936
LILRA3	gdups	192	4	0	0	6	chr19:59491666-59501764	19q13.42	No	9	6	4	0.4	3	0.0207663	0.644881
LILRA5	gdups	192	4	0	0	6	chr19:59510165-59516221	19q13.42	No	2	6	4	0.4	3	0.0207663	0.644881
LMTK3	gdups	190	4	0	0	0	chr19:53680340-53708258	19q13.32	No	2	5	1	0.166667	4	0.0207663	0.028451
LOC128977	gdups	203	3	0	4	0	chr22:17808417-17815220	22q11.21	Yes	0	3	1	0.25	3	0.0547601	0.00196404
LOC150383	gdups	207	3	0	0	0	chr22:45018574-45024857	22q13.31	No	0	3	1	0.25	3	0.0547601	0.0693091
LOC162073	edels	145	3	0	0	0	chr16:19032783-19040453	16p12.3	No	1	4	3	0.428571	2	0.0547601	0.0693091
LOC283849	gdups	148	12	0	0	0	chr16:65767006-65775384	16q22.1	No	1	16	19	0.542857	10	8.66569e-06	2.26638e-05
LOC285498	gdups	39	3	0	1	0	chr4:1056544-1097350	4p16.3	Yes	0	3	2	0.4	3	0.0547601	0.028451
LOC388910	gdups	205	2	0	0	0	chr22:43343883-43346993	22q13.31	No	0	3	3	0.5	2	0.144302	0.168787
LOC389852	gdups	211	3	0	0	0	chrX:47871547-47876941	Xp11.23	Yes	0	3	3	0.5	2	0.0547601	0.0693091
LOC650137	edels	129	26	0	1	0	chr15:19915066-19915749	15q11.2	Yes	39	37	66	0.640777	22	9.4878e-12	3.31092e-11
LOC653319	gdups	148	10	0	0	0	chr16:65775770-65781608	16q22.1	No	1	14	17	0.548387	8	6.08816e-05	0.000135175
LOC728489	gdups	81	5	0	1	0	chr9:138376173-138378062	9q34.3	Yes	2	5	5	0.5	5	0.00786971	0.00478936
LOC728912	gdups	15	3	0	2	0	chr1:146040948-146076705	1q21.1	Yes	1	4	4	0.5	3	0.0547601	0.0116751
LOC728932	gdups	15	3	0	2	0	chr1:145907791-145932379	1q21.1	Yes	2	4	4	0.5	3	0.0547601	0.0116751
LOC93343	gdups	179	5	0	0	0	chr19:17393714-17397140	19p13.11	No	0	7	5	0.416667	5	0.00786971	0.0116751
LRBA	edels	43	2	0	0	3	chr4:151405044-152156329	4q31.3	No	10	4	4	0.5	2	0.144302	0.681749
LRP3	gdups	184	3	0	0	0	chr19:38377330-38390383	19q13.11	Yes	0	3	0	0	3	0.0547601	0.0693091
LRP5	edups	104	3	0	0	0	chr11:67836684-67973315	11q13.2	No	0	4	4	0.5	3	0.0547601	0.0693091
LRRC27	edups	89	2	0	0	0	chr10:133995648-134109058	10q26.3	No	3	5	5	0.5	1	0.144302	0.168787
LRRC29	gdups	148	12	0	0	0	chr16:65798543-65818414	16q22.1	No	0	16	19	0.542857	10	8.66569e-06	2.26638e-05
LRRC36	gdups	149	3	0	0	0	chr16:65918248-65976604	16q22.1	No	0	3	2	0.4	3	0.0547601	0.0693091
LRTM2	gdups	109	3	0	0	0	chr12:1799956-1816179	12p13.33	Yes	0	3	2	0.4	2	0.0547601	0.0693091
LYG1	gdups	27	3	0	0	1	chr2:99267134-99287637	2q11.2	Yes	2	5	5	0.5	2	0.0547601	0.191883
LYG2	gdups	27	3	0	0	1	chr2:99225141-99238034	2q11.2	Yes	2	5	5	0.5	2	0.0547601	0.191883
MADCAM1	edels	167	3	0	8	0	chr19:447490-456340	19p13.3	No	2	3	2	0.4	1	0.0547601	5.53588e-05
MAGEA11	gdups	212	2	0	0	0	chrX:148575479-148603920	Xq28	Yes	3	3	4	0.571429	1	0.144302	0.168787
MAGEL2	gdups	131	5	0	8	0	chr15:21439789-21442268	15q11.2	Yes	0	8	4	0.333333	3	0.00786971	9.27537e-06
MAP2K2	gdups	173	7	0	0	0	chr19:4041319-4075126	19p13.3	No	1	7	13	0.65	7	0.00112788	0.00196404
MAPK8IP1	gdups	96	5	0	0	0	chr11:45863778-45884592	11p11.2	No	0	6	8	0.571429	4	0.00786971	0.0116751
MAST4	edels	47	2	0	0	0	chr5:65927932-66501179	5q12.3	No	1	3	2	0.4	1	0.144302	0.168787
MATK	gdups	173	3	0	0	0	chr19:3728968-3752810	19p13.3	No	1	3	1	0.25	3	0.0547601	0.0693091
MDGA2	edels	128	8	0	2	0	chr14:46379045-47213703	14q21.3	No	2	8	10	0.555556	7	0.000426551	0.000135175
METAP2	edups	117	2	0	0	0	chr12:94391953-94433746	12q22	No	0	3	3	0.5	2	0.144302	0.168787
MGC10992	edups	147	3	0	0	0	chr16:56103591-56127978	16q13	No	0	3	4	0.571429	3	0.0547601	0.0693091
MGC11335	gdups	150	3	0	0	0	chr16:66265940-66310720	16q22.1	No	0	4	1	0.2	3	0.0547601	0.0693091
MGMT	edups	88	4	0	0	0	chr10:131155510-131455356	10q26.3	Yes	1	8	9	0.529412	3	0.0207663	0.028451
MIOX	gdups	208	4	0	0	0	chr22:49272079-49275943	22q13.33	Yes	1	4	7	0.636364	3	0.0207663	0.028451
MKRN3	gdups	131	5	0	8	0	chr15:21361547-21364653	15q11.2	Yes	2	8	4	0.333333	3	0.00786971	9.27537e-06
MOCOS	edups	166	3	0	0	0	chr18:32021478-32102682	18q12.2	No	1	7	7	0.5	3	0.0547601	0.0693091
MPDZ	edels	75	2	0	0	1	chr9:13095703-13269563	9p23	Yes	1	3	7	0.7	2	0.144302	0.367742
MRPL40	gdups	203	3	0	4	0	chr22:17800036-17803594	22q11.21	Yes	3	3	1	0.25	3	0.0547601	0.00196404
MRPL54	gdups	173	3	0	0	0	chr19:3713665-3718562	19p13.3	No	1	3	1	0.25	3	0.0547601	0.0693091
MSMB	gdups	84	2	0	0	0	chr10:51219559-51232596	10q11.23	Yes	1	3	2	0.4	2	0.144302	0.168787
MUM1	gdups	169	4	0	0	0	chr19:1300175-1329427	19p13.3	Yes	3	4	9	0.692308	3	0.0207663	0.028451
MYLK2	gdups	193	2	0	0	0	chr20:29870772-29886153	20q11.21	No	0	3	6	0.666667	0	0.144302	0.168787
NBPF11	gdups	15	3	0	2	0	chr1:146040948-146076705	1q21.1	Yes	1	4	4	0.5	3	0.0547601	0.0116751
NCOA4	gdups	84	2	0	0	0	chr10:51235233-51260740	10q11.23	Yes	1	3	2	0.4	2	0.144302	0.168787
NDN	gdups	131	5	0	7	0	chr15:21481916-21483570	15q11.2	Yes	0	8	4	0.333333	3	0.00786971	2.26638e-05
NDUFS7	gdups	169	4	0	0	0	chr19:1334906-1346583	19p13.3	Yes	3	4	9	0.692308	3	0.0207663	0.028451
NEK3	edups	124	2	0	0	0	chr13:51604780-51631997	13q14.3	No	0	4	3	0.428571	2	0.144302	0.168787
NFIC	edups	172	3	0	0	0	chr19:3310616-3414603	19p13.3	Yes	4	4	7	0.636364	2	0.0547601	0.0693091
NRXN1	edels	24	5	0	4	0	chr2:50000992-51113178	2p16.3	Yes	7	7	7	0.5	4	0.00786971	0.000329958
NUP210	edups	35	2	0	0	0	chr3:13332737-13436809	3p25.1	No	0	3	2	0.4	1	0.144302	0.168787
NUTF2	gdups	150	3	0	0	0	chr16:66438331-66462727	16q22.1	No	1	4	1	0.2	3	0.0547601	0.0693091
OBSCN	edels	19	2	0	0	2	chr1:226462484-226633198	1q42.13	No	3	3	5	0.625	2	0.144302	0.5436
OCA2	gdups	132	5	0	7	0	chr15:25673622-26018053	15q13.1	Yes	1	8	3	0.272727	3	0.00786971	2.26638e-05
OPRD1	edups	10	5	0	0	0	chr1:29011241-29062795	1p35.3	No	0	7	11	0.611111	3	0.00786971	0.0116751
OR1C1	edels	21	3	0	1	0	chr1:245987387-245988331	1q44	No	4	3	2	0.4	3	0.0547601	0.028451
OR2AG1	edels	94	3	0	0	0	chr11:6762845-6763795	11p15.4	No	0	5	5	0.5	3	0.0547601	0.0693091
OR2AG2	edels	94	3	0	0	0	chr11:6745814-6746764	11p15.4	No	0	5	5	0.5	3	0.0547601	0.0693091
OR4C6	gdups	97	4	0	0	5	chr11:55186202-55190738	11q11	No	23	5	26	0.83871	3	0.0207663	0.544684
OR4M2	edels	129	26	0	1	0	chr15:19869940-19870881	15q11.2	Yes	38	37	66	0.640777	22	9.4878e-12	3.31092e-11
OR4N4	edels	129	26	0	2	0	chr15:19804548-19885172	15q11.2	Yes	39	37	66	0.640777	22	9.4878e-12	1.34818e-11
OR4S2	gdups	97	9	0	0	5	chr11:55174956-55175891	11q11	No	21	12	38	0.76	7	0.000161205	0.0686623
OSBPL5	edups	93	4	0	0	0	chr11:3064922-3143116	11p15.4	No	1	4	3	0.428571	2	0.0207663	0.028451
PAMCI	edels	116	2	0	0	0	chr12:84722462-84754449	12q21.31	No	2	3	4	0.571429	2	0.144302	0.168787
PAQR4	edels	141	3	0	4	0	chr16:2959343-2963484	16p13.3	No	0	3	4	0.571429	2	0.0547601	0.00196404
PCDH9	edels	125	2	0	0	0	chr13:65774970-66702578	13q21.32	Yes	11	4	4	0.5	2	0.144302	0.168787
PCQAP	gdups	203	3	0	3	0	chr22:19191886-19248975	22q11.21	Yes	0	3	2	0.4	3	0.0547601	0.00478936
PI4KA	gdups	203	3	0	4	0	chr22:19391981-19543070	22q11.21	Yes	1	3	2	0.4	3	0.0547601	0.00196404
PIK3R2	gdups	180	5	0	0	0	chr19:18125016-18142343	19p13.11	No	2	5	5	0.5	5	0.00786971	0.0116751
PIM3	gdups	208	3	0	0	0	chr22:48740165-48743721	22q13.33	Yes	0	3	8	0.727273	3	0.0547601	0.0693091
PIP5K1C	gdups	173	7	0	0	0	chr19:3581182-3651445	19p13.3	No	2	7	7	0.5	5	0.00112788	0.00196404
PKMYT1	edels	141	3	0	4	0	chr16:2962793-2970506	16p13.3	No	0	3	4	0.571429	2	0.0547601	0.00196404
PLA2G4C	edups	189	2	0	0	0	chr19:53242916-53305865	19q13.32	No	2	3	2	0.4	1	0.144302	0.168787
PLEKHG4	gdups	148	12	0	0	0	chr16:65868914-65880883	16q22.1	No	0	16	16	0.5	11	8.66569e-06	2.26638e-05
PLEKHG5	edups	4	4	0	0	0	chr1:6448739-6502708	1p36.31	No	2	7	10	0.588235	4	0.0207663	0.028451
PLEKHM2	edels	8	3	0	0	2	chr1:15883414-15933849	1p36.21	No	0	3	3	0.5	2	0.0547601	0.336376
POSTN	edels	122	3	0	0	0	chr13:37034779-37070874	13q13.3	No	1	4	7	0.636364	3	0.0547601	0.0693091
PP2447	edups	208	5	0	0	0	chr22:48966487-48980154	22q13.33	Yes	0	7	20	0.740741	4	0.00786971	0.0116751
PP2447	gdups	208	8	0	0	0	chr22:48966487-48980154	22q13.33	Yes	0	8	13	NA	7	0.000426551	0.000805151
PPME1	edups	105	4	0	0	0	chr11:73619081-73643395	11q13.4	No	3	6	10	0.625	2	0.0207663	0.028451
PRB3	edels	110	3	0	0	0	chr12:11311393-11313908	12p13.2	No	1	7	7	0.5	3	0.0547601	0.0693091
PRDM10	edups	107	3	0	0	0	chr11:129274817-129377940	11q24.3	No	1	4	9	0.692308	3	0.0547601	0.0693091
PRIC285	edups	195	3	0	1	0	chr20:61659883-61676036	20q13.33	Yes	1	5	10	0.666667	2	0.0547601	0.028451
PRKAB2	gdups	15	2	0	3	0	chr1:145093314-145110753	1q21.1	Yes	2	3	4	0.571429	2	0.144302	0.0116751
PRKG1	edels	85	2	0	0	0	chr10:52421124-53728116	10q11.23	Yes	5	3	1	0.25	2	0.144302	0.168787
PROP1	gdups	51	3	0	0	0	chr5:177351842-177355849	5q35.3	No	1	3	1	0.25	2	0.0547601	0.0693091
PRR5	edups	206	3	0	0	0	chr22:43443257-43637329	22q13.31	No	4	3	3	0.5	3	0.0547601	0.0693091
PSCD2	gdups	190	4	0	0	0	chr19:53664424-53674457	19q13.32	No	0	5	1	0.166667	4	0.0207663	0.028451
PSKH1	gdups	150	4	0	0	0	chr16:66484705-66521078	16q22.1	No	3	5	1	0.166667	4	0.0207663	0.028451
PSMD8	gdups	186	2	0	0	0	chr19:43557016-43566304	19q13.2	No	0	3	5	0.625	2	0.144302	0.168787
QSOX2	edups	80	2	0	1	0	chr9:138238006-138277508	9q34.3	Yes	0	3	2	0.4	2	0.144302	0.0693091
RAB35	edups	118	3	0	0	0	chr12:119017289-119038982	12q24.23	Yes	0	3	3	0.5	3	0.0547601	0.0693091
RAB39	gdups	106	2	0	0	1	chr11:107304487-107339416	11q22.3	No	1	3	2	0.4	2	0.144302	0.367742
RABGAP1L	edels	16	2	0	0	12	chr1:172395171-173226353	1q25.1	No	10	3	2	0.4	2	0.144302	0.99354
RAI1	edups	156	5	0	0	0	chr17:17525512-17655492	17p11.2	Yes	3	8	19	0.703704	5	0.00786971	0.0116751
RANBP1	gdups	203	3	0	4	0	chr22:18484947-18494878	22q11.21	Yes	4	3	3	0.5	3	0.0547601	0.00196404
RANBP10	gdups	150	3	0	0	0	chr16:66314506-66398056	16q22.1	No	1	4	1	0.2	3	0.0547601	0.0693091
RAX2	gdups	173	3	0	0	0	chr19:3448813-3723219	19p13.3	No	6	3	1	0.25	3	0.0547601	0.0693091
RCD-8	gdups	150	4	0	0	0	chr16:66464500-66475907	16q22.1	No	0	5	1	0.166667	4	0.0207663	0.028451
RNF111	edups	136	3	0	0	0	chr15:57067157-57176541	15q22.1	Yes	0	3	1	0.25	3	0.0547601	0.0693091
RNF133	edels	68	3	0	1	0	chr7:122125078-122126208	7q31.32	Yes	0	4	6	0.6	3	0.0547601	0.028451
RNF148	edels	68	3	0	1	0	chr7:122128956-122130257	7q31.32	Yes	0	4	6	0.6	3	0.0547601	0.028451
RNF44	edups	50	5	0	0	1	chr5:175886306-175897027	5q35.2	No	3	8	9	0.529412	4	0.00786971	0.0461037
RPS15	gdups	169	8	0	0	0	chr19:1389363-1391492	19p13.3	Yes	3	8	19	0.703704	7	0.000426551	0.000805151
RPS19	edups	187	3	0	0	0	chr19:47055828-47067322	19q13.2	No	0	4	4	0.5	3	0.0547601	0.0693091
RYR2	edups	20	3	0	0	2	chr1:235272128-236063911	1q43	No	3	3	3	0.5	3	0.0547601	0.336376
SBF1	gdups	208	4	0	0	0	chr22:49232050-49260330	22q13.33	Yes	0	4	7	0.636364	3	0.0207663	0.028451
SETD4	gdups	202	2	0	0	0	chr21:36328709-36373557	21q22.12	Yes	1	3	3	0.5	2	0.144302	0.168787
SH3TC1	edups	41	2	0	1	0	chr4:8251960-8293725	4p16.1	No	3	4	5	0.555556	1	0.144302	0.0693091
SIRT4	edups	119	2	0	0	0	chr12:119224546-119235430	12q24.31	Yes	0	4	4	0.5	2	0.144302	0.168787
SKIV2L2	edels	46	6	0	0	1	chr5:54639594-54757163	5q11.2	No	1	6	3	0.333333	6	0.0029803	0.0217413
SLC16A5	edups	159	3	0	0	0	chr17:70595650-70613841	17q25.1	No	0	7	4	0.363636	3	0.0547601	0.0693091
SLC18A1	edels	70	2	0	0	0	chr8:20046652-20084997	8p21.3	No	3	4	2	0.333333	0	0.144302	0.168787
SLC22A18	edups	92	3	0	1	0	chr11:2877527-2903052	11p15.4	No	3	3	5	0.625	2	0.0547601	0.028451
SLC25A1	gdups	203	3	0	4	0	chr22:17543092-17546260	22q11.21	Yes	2	3	1	0.25	3	0.0547601	0.00196404
SLC25A34	edels	8	3	0	0	2	chr1:15935396-15940471	1p36.21	No	0	3	3	0.5	2	0.0547601	0.336376
SLC26A11	gdups	164	3	0	0	0	chr17:75808824-75841890	17q25.3	No	1	3	5	0.625	3	0.0547601	0.0693091
SLC28A1	edups	137	2	0	0	0	chr15:83228913-83290033	15q25.3	Yes	1	3	3	0.5	2	0.144302	0.168787
SLC2A4RG	gdups	196	3	0	0	0	chr20:61841655-61845846	20q13.33	Yes	2	3	12	0.8	3	0.0547601	0.0693091
SLC45A1	edups	5	2	0	0	0	chr1:8300756-8326814	1p36.23	No	0	3	4	0.571429	1	0.144302	0.168787
SLC6A15	edels	115	3	0	0	1	chr12:83777402-83830705	12q21.31	No	2	4	6	0.6	2	0.0547601	0.191883
SLC7A10	gdups	184	3	0	0	0	chr19:38391410-38408596	19q13.11	Yes	0	3	1	0.25	3	0.0547601	0.0693091
SLC9A5	gdups	148	12	0	0	0	chr16:65840356-65863594	16q22.1	No	0	16	16	0.5	11	8.66569e-06	2.26638e-05
SLCO1A2	edels	112	3	0	0	12	chr12:21311651-21439638	12p12.1	No	0	3	6	0.666667	2	0.0547601	0.977839
SLCO1B3	edups	111	2	0	0	0	chr12:20854905-20960925	12p12.2	No	3	3	4	0.571429	1	0.144302	0.168787
SMARCA4	edups	176	2	0	0	0	chr19:10932606-11033953	19p13.2	No	2	3	1	0.25	1	0.144302	0.168787
SNRPN	gdups	132	5	0	8	0	chr15:22619887-22776293	15q11.2	Yes	9	8	3	0.272727	3	0.00786971	9.27537e-06
SNURF	gdups	132	5	0	8	0	chr15:22652824-22770696	15q11.2	Yes	4	8	3	0.272727	3	0.00786971	9.27537e-06
SNX25	edups	44	2	0	0	0	chr4:186368278-186527942	4q35.1	Yes	0	3	5	0.625	1	0.144302	0.168787
SPACA5B	gdups	211	3	0	0	0	chrX:47875014-47876939	Xp11.23	Yes	15	3	3	0.5	2	0.0547601	0.0693091
SPON2	edels	40	5	0	0	2	chr4:1150725-1156602	4p16.3	Yes	0	6	4	0.4	2	0.00786971	0.10701
SPRED3	gdups	186	4	0	0	0	chr19:43572779-43578711	19q13.2	No	0	5	9	0.642857	4	0.0207663	0.028451
SPRN	gdups	90	2	0	0	1	chr10:135084160-135088111	10q26.3	Yes	0	3	3	0.5	2	0.144302	0.367742
SRL	edups	142	3	0	0	0	chr16:4179378-4232077	16p13.3	No	2	3	2	0.4	3	0.0547601	0.0693091
SSSCA1	edels	101	3	0	1	0	chr11:65094519-65095793	11q13.1	No	0	4	3	0.428571	3	0.0547601	0.028451
SSX5	gdups	211	3	0	0	0	chrX:47930600-47941143	Xp11.23	Yes	7	3	3	0.5	2	0.0547601	0.0693091
STEAP3	edups	29	2	0	0	1	chr2:119697854-119739698	2q14.2	No	0	3	3	0.5	2	0.144302	0.367742
STIP1	gdups	100	5	0	0	0	chr11:63709873-63728596	11q13.1	No	1	5	3	0.375	5	0.00786971	0.0116751
SUCLG2	edels	37	2	0	1	0	chr3:67507835-67787728	3p14.1	Yes	2	3	1	0.25	2	0.144302	0.0693091
SYNGR2	gdups	162	3	0	0	0	chr17:73676266-73680604	17q25.3	No	1	3	2	0.4	3	0.0547601	0.0693091
TCP10L	gdups	200	3	0	0	0	chr21:32870733-32879714	21q22.11	No	0	3	5	0.625	3	0.0547601	0.0693091
THAP11	gdups	150	3	0	0	0	chr16:66433714-66435598	16q22.1	No	0	4	1	0.2	3	0.0547601	0.0693091
TJP3	gdups	173	5	0	0	0	chr19:3672735-3701807	19p13.3	No	1	5	3	0.375	3	0.00786971	0.0116751
TMEM112	gdups	138	3	0	0	0	chr16:843635-960985	16p13.3	Yes	1	3	6	0.666667	2	0.0547601	0.0693091
TMEM138	gdups	98	2	0	0	0	chr11:60886432-60893254	11q12.2	No	0	3	6	0.666667	0	0.144302	0.168787
TNFRSF14	gdups	1	4	0	0	0	chr1:2479153-2486757	1p36.32	Yes	10	4	17	0.809524	3	0.0207663	0.028451
TNFRSF8	edups	7	3	0	0	0	chr1:12046021-12126851	1p36.22	No	1	5	6	0.545455	3	0.0547601	0.0693091
TPPP	edels	45	8	0	0	1	chr5:712978-746510	5p15.33	Yes	19	9	10	0.526316	6	0.000426551	0.00460669
TRPM1	gdups	133	2	0	0	1	chr15:29080845-29181216	15q13.3	Yes	5	3	0	0	2	0.144302	0.367742
TRPT1	gdups	100	5	0	0	0	chr11:63747848-63750257	11q13.1	No	0	5	3	0.375	5	0.00786971	0.0116751
TSC2	edups	139	2	0	0	0	chr16:2037991-2078713	16p13.3	No	2	3	3	0.5	2	0.144302	0.168787
TSNAXIP1	gdups	150	3	0	0	0	chr16:66398511-66419471	16q22.1	No	0	4	1	0.2	3	0.0547601	0.0693091
TSSK2	gdups	203	3	0	4	0	chr22:17498790-17500134	22q11.21	Yes	2	3	1	0.25	3	0.0547601	0.00196404
TXNRD2	gdups	203	3	0	4	0	chr22:18243040-18309359	22q11.21	Yes	4	3	1	0.25	3	0.0547601	0.00196404
UBE2O	edups	161	4	0	0	0	chr17:71897491-71960883	17q25.1	No	1	7	9	0.5625	4	0.0207663	0.028451
UBE3A	gdups	132	5	0	8	0	chr15:23133489-23235221	15q11.2	Yes	1	8	3	0.272727	3	0.00786971	9.27537e-06
UBR1	edups	135	2	0	0	1	chr15:41022398-41185578	15q15.2	No	0	3	3	0.5	2	0.144302	0.367742
UFD1L	gdups	203	3	0	4	0	chr22:17817701-17846726	22q11.21	Yes	3	3	1	0.25	3	0.0547601	0.00196404
UGT1A5	edels	33	2	0	0	0	chr2:234191093-234346688	2q37.1	No	4	3	5	0.625	1	0.144302	0.168787
UNC93B1	edels	103	3	0	1	0	chr11:67515151-67528169	11q13.2	No	5	3	1	0.25	2	0.0547601	0.028451
UNCX4.1	gdups	63	3	0	0	0	chr7:1239180-1242734	7p22.3	Yes	1	4	8	0.666667	2	0.0547601	0.0693091
UNQ2446	gdups	150	4	0	0	0	chr16:66476282-66477772	16q22.1	No	0	5	1	0.166667	4	0.0207663	0.028451
URP2	gdups	100	5	0	0	0	chr11:63730782-63747939	11q13.1	No	0	5	3	0.375	5	0.00786971	0.0116751
USH2A	edels	17	3	0	0	0	chr1:213862859-214663361	1q41	Yes	0	4	4	0.5	3	0.0547601	0.0693091
UTRN	edups	58	2	0	0	0	chr6:144654566-145215859	6q24.2	Yes	1	3	2	0.4	2	0.144302	0.168787
VCX2	gdups	210	3	0	0	0	chrX:8097985-8099308	Xp22.31	No	3	5	3	0.375	3	0.0547601	0.0693091
VPS37B	gdups	120	4	0	0	0	chr12:121915835-121946665	12q24.31	Yes	1	6	7	0.538462	4	0.0207663	0.028451
WASF3	edups	121	5	0	0	1	chr13:26029840-26161080	13q12.13	No	1	8	13	0.619048	3	0.00786971	0.0461037
WDR78	edups	14	3	0	0	0	chr1:67051162-67163158	1p31.3	No	1	7	8	0.533333	1	0.0547601	0.0693091
WNT7A	edups	36	3	0	0	0	chr3:13835085-13896619	3p25.1	No	0	4	0	0	3	0.0547601	0.0693091
XG	edels	209	2	0	0	0	chrX:2680115-2743955	Xp22.33	Yes	7	4	3	0.428571	1	0.144302	0.168787
ZC3H7B	edups	204	5	0	0	0	chr22:40027475-40086053	22q13.2	Yes	4	7	9	0.5625	5	0.00786971	0.0116751
ZDHHC1	gdups	149	3	0	0	0	chr16:65985829-66007878	16q22.1	No	0	3	2	0.4	3	0.0547601	0.0693091
ZNF208	gdups	182	2	0	0	2	chr19:21940737-21985561	19p12	Yes	5	3	6	0.666667	2	0.144302	0.5436
ZNF257	edels	183	2	0	0	1	chr19:22027106-22064084	19p12	Yes	5	3	4	0.571429	1	0.144302	0.367742
ZNF37A	gdups	82	2	0	0	0	chr10:38423281-38452282	10p11.21	No	0	3	1	0.25	1	0.144302	0.168787
ZNF676	edels	183	2	0	0	0	chr19:22153743-22171593	19p12	Yes	4	3	4	0.571429	1	0.144302	0.168787
ZNF74	gdups	203	3	0	3	1	chr22:19078418-19092752	22q11.21	Yes	3	3	2	0.4	3	0.0547601	0.0217413
